# Supplementary material for: Transcriptional Comparison Reveals Differential Resistance Mechanisms between CMV-Resistant PBC688 and CMV-Susceptible G29
Source: Genes (Basel). 2024 Jun 2;15(6):731. doi: 10.3390/genes15060731 (PMC11202605; doi:10.3390/genes15060731)
Supplement: Supplementary file 1 [file genes-15-00731-s001.zip › Supplementary tables.xlsx]

## Sheet: Table S1
Supplymentary Table S1 The copy number of the standard template
CMV copy number	Logarithm of the CMV copy number	CT1	CT2	CT3	Average	sd
3.4686*10^8	8.5402	5.01	5.06	5.52	5.19667	0.281129
3.4686*10^7	7.5402	5.06	5.42	5.68	5.38667	0.311341
3.4686*10^6	6.5402	7.85	7.87	7.83	7.85	0.0550757
3.4686*10^5	5.5402	11.73	11.84	12.12	11.8967	0.20108
3.4686*10^4	4.5402	14.51	14.61	14.95	14.69	0.230651
3.4686*10^3	3.5402	18.57	18.69	19.02	18.76	0.233024
Target fragment base pairs (bp)	148
Vector base pairs (bp)	2692
plasmid base pairs (bp)	2840
plasmid concentration （ng/ul）	108
plasmid original copy number	3.46863e+10
The formula of plasmid original copy number	6.02*10^23*plasmid concentration（ng/ul）*10^(-9)/plasmid base pairs（bp）/660

## Sheet: Table S2
Supplymentary Table S2 Absolute quantitative analysis of CMV copies of in the apical leaves
Sample nubnber	Sample name	CT1	CT2	CT3	Average	sd	X	1*10X	Dilution factor	Copies/ul	RNA amount for reverse transcription(ug)	Total volume of RNA reverse transcription(ul)
1	G29_CK_1	30.93	31.69	31.74	31.4533	0.453909	0.337707	2.17624	10	21.7624	1	20
2	G29_CK_2	31.41	31.99	32.23	31.8767	0.421584	0.199534	1.58319	10	15.8319	1	20
3	G29_CK_3	32.13	32.29	32.89	32.4367	0.400666	0.0167548	1.03933	10	10.3933	1	20
4	G29_14dci_1	11.85	12.11	12.22	12.06	0.19	6.66754	4.6509e+06	10	4.6509e+07	1	20
5	G29_14dci_2	12.88	12.36	12.52	12.5867	0.266333	6.49564	3.13067e+06	10	3.13067e+07	1	20
6	G29_14dci_3	12.95	13.01	13.12	13.0267	0.0862168	6.35202	2.24918e+06	10	2.24918e+07	1	20
43	G108_CK_1	32.58	32.72	32.93	32.7433	0.176163	-0.0833388	0.825394	10	8.25394	1	20
44	G108_CK_2	31.78	32.11	32.51	32.1333	0.365559	0.11576	1.30545	10	13.0545	1	20
45	G108_CK_3	30.92	31.52	31.52	31.32	0.34641	0.381226	2.40561	10	24.0561	1	20
46	G108_14dci_1	31.55	32.55	32.05	32.05	0.5	0.14296	1.38982	10	13.8982	1	20
47	G108_14dci_2	30.3	30.45	30.73	30.4933	0.218251	0.651043	4.47758	10	44.7758	1	20
48	G108_14dci_3	30.17	30.88	31.13	30.7267	0.498029	0.574885	3.75738	10	37.5738	1	20

## Sheet: Table S3
Supplymentary Table S3 Absolute quantitative analysis of CMV copies of in the five consecutive leaves
Sample nubnber	Sample name	CT1	CT2	CT3	Average	sd	X	1*10X	Dilution factor	Copies/ul	RNA amount for reverse transcription(ug)	Total volume of RNA reverse transcription(ul)
1	G29_14dci_1-5 leaf	12.91	13.38	13.63	13.3067	0.365559	6.26063	1.82236e+06	10	1.82236e+07	1	20
2	G29_14dci_1-4 leaf	28.68	28.91	29.15	28.9133	0.235018	1.16674	14.6806	10	146.806	1	20
3	G29_14dci_1-3 leaf	28.27	28.45	28.99	28.57	0.3747	1.2788	19.0022	10	190.022	1	20
4	G29_14dci_1-2 leaf	26.3	26.45	26.88	26.5433	0.301054	1.94029	87.1549	10	871.549	1	20
5	G29_14dci_1-1 leaf	25.29	25.44	25.53	25.42	0.121244	2.30694	202.74	10	2027.4	1	20
6	G29_14dci_2-5 leaf	14.51	14.7	14.9	14.7033	0.195021	5.80477	637931	10	6.37931e+06	1	20
7	G29_14dci_2-4 leaf	29.15	29.37	29.83	29.45	0.346987	0.991579	9.80797	10	98.0797	1	20
8	G29_14dci_2-3 leaf	28.27	28.6	28.92	28.5967	0.325013	1.2701	18.6252	10	186.252	1	20
9	G29_14dci_2-2 leaf	25.31	25.37	25.62	25.4333	0.164418	2.30259	200.718	10	2007.18	1	20
10	G29_14dci_2-1 leaf	21.27	21.44	21.81	21.5067	0.276104	3.58422	3839.02	10	38390.2	1	20
11	G29_14dci_3-5 leaf	12.14	12.54	12.03	12.2367	0.26839	6.60987	4.07263e+06	10	4.07263e+07	1	20
12	G29_14dci_3-4 leaf	27.9	27.94	28.1	27.98	0.10583	1.47138	29.6057	10	296.057	1	20
13	G29_14dci_3-3 leaf	30.3	30.46	30.86	30.54	0.288444	0.635812	4.32326	10	43.2326	1	20
14	G29_14dci_3-2 leaf	28.83	29.5	29.67	29.3333	0.44411	1.02966	10.7068	10	107.068	1	20
15	G29_14dci_3-1 leaf	23.56	23.58	24.13	23.7567	0.323471	2.84984	707.682	10	7076.82	1	20
16	G108_14dci_1-5 leaf	30.37	30.82	31.1	30.7633	0.368284	0.562918	3.65525	10	36.5525	1	20
17	G108_14dci_1-4 leaf	30.34	30.61	31.11	30.6867	0.390683	0.587941	3.87205	10	38.7205	1	20
18	G108_14dci_1-3 leaf	29.82	30.16	30.71	30.23	0.44911	0.736993	5.45749	10	54.5749	1	20
19	G108_14dci_1-2 leaf	29.79	29.88	30.59	30.0867	0.438216	0.783776	6.07822	10	60.7822	1	20
20	G108_14dci_1-1 leaf	28.87	29.3	29.31	29.16	0.251197	1.08623	12.1964	10	121.964	1	20
21	G108_14dci_2-5 leaf	31.22	31.94	31.98	31.7133	0.427707	0.252845	1.78997	10	17.8997	1	20
22	G108_14dci_2-4 leaf	30.8	30.93	31.52	31.0833	0.38371	0.458472	2.8739	10	28.739	1	20
23	G108_14dci_2-3 leaf	32.21	32.63	32.7	32.5133	0.265016	-0.0082686	0.981141	10	9.81141	1	20
24	G108_14dci_2-2 leaf	30.09	30.71	30.88	30.56	0.415812	0.629284	4.25877	10	42.5877	1	20
25	G108_14dci_2-1 leaf	28.64	28.93	29.13	28.9	0.246374	1.17109	14.8284	10	148.284	1	20
26	G108_14dci_3-5 leaf	29.7	29.83	30.24	29.9233	0.281839	0.837087	6.87206	10	68.7206	1	20
27	G108_14dci_3-4 leaf	31.68	31.9	32.33	31.97	0.330606	0.169071	1.47595	10	14.7595	1	20
28	G108_14dci_3-3 leaf	31.07	31.88	31.92	31.6233	0.479618	0.28222	1.91523	10	19.1523	1	20
29	G108_14dci_3-2 leaf	30.76	30.93	31.3	30.9967	0.276104	0.486759	3.06732	10	30.6732	1	20
30	G108_14dci_3-1 leaf	30.13	30.67	30.75	30.5167	0.337244	0.643428	4.39975	10	43.9975	1	20

## Sheet: Table S4
Supplymentary Table S4 Statistics from Illumina sequencing.
sample	library	raw_reads	raw_bases	clean_reads	clean_bases	error_rate	Q20	Q30	GC_pct
G29_CK_1	FRAS230107931-2r	47227610	7.08G	45560764	6.83G	0.03	97.02	92.28	42.73
G29_CK_2	FRAS230107932-2r	44438768	6.67G	42294646	6.34G	0.03	97.06	92.42	42.7
G29_CK_3	FRAS230107933-2r	44769640	6.72G	42434636	6.37G	0.03	96.95	92.03	42.63
G29_14dci_1	FRAS230107934-2r	43290754	6.49G	42084708	6.31G	0.03	96.82	92	43.03
G29_14dci_2	FRAS230107935-2r	42585188	6.39G	41274992	6.19G	0.03	97.6	93.1	42.48
G29_14dci_3	FRAS230107936-2r	41070824	6.16G	40040292	6.01G	0.03	97.72	93.36	42.26
PBC688_CK_1	FRAS230107943-1r	45555476	6.83G	43858212	6.58G	0.03	97.06	92.11	42.88
PBC688_CK_2	FRAS230107944-1r	45354108	6.8G	43724740	6.56G	0.03	97.42	92.9	42.73
PBC688_CK_3	FRAS230107945-1r	42707220	6.41G	41936402	6.29G	0.03	97.03	92.17	43.09
PBC688_14dci_1	FRAS230107946-1r	45170504	6.78G	43845962	6.58G	0.03	97.68	93.4	42.63
PBC688_14dci_2	FRAS230107947-1r	43551928	6.53G	42005810	6.3G	0.03	97.79	93.48	42.13
PBC688_14dci_3	FRAS230107948-1r	46456418	6.97G	44909444	6.74G	0.03	96.8	91.96	42.56

## Sheet: Table S5
Supplymentary Table S5 Differentially Expressed Genes (DEGs) between G29_14dci vs G29_CK
gene_id	G29_14dci_1	G29_14dci_2	G29_14dci_3	G29_CK_1	G29_CK_2	G29_CK_3	G29_14dci	G29_CK	log2FoldChange	pvalue	padj	gene_name	gene_chr	gene_start	gene_end	gene_strand	gene_length	gene_biotype	gene_description
T459_03153	319.204	273.07	325.2	11002.6	10570.6	11136.8	305.825	10903.3	-5.15618	3.96377e-136	1.14149e-131	T459_03153	1	250517945	250522675	+	1881	protein_coding	Protein CER1-like 1 && sp|F4HVY0|CER1_ARATH Very-long-chain aldehyde decarbonylase CER1 OS=Arabidopsis thaliana OX=3702 GN=CER1 PE=1 SV=1 && PF12076:WAX2 C-terminal domain|PF04116:Fatty acid hydroxylase superfamily
T459_05058	3613.95	4551.17	3762.54	10.2548	21.4948	26.9049	3975.89	19.5515	7.67454	1.70534e-75	2.45551e-71	T459_05058	2	128719594	128720781	-	699	protein_coding	putative glutathione S-transferase parC && sp|P25317|GSTXA_TOBAC Probable glutathione S-transferase parA OS=Nicotiana tabacum OX=4097 GN=PARA PE=2 SV=1 && PF02798:Glutathione S-transferase, N-terminal domain|PF13410:Glutathione S-transferase, C-terminal domain
T459_11633	2903.04	4125.01	2407.16	26.4917	39.0815	34.327	3145.07	33.3001	6.56442	2.47717e-68	2.37791e-64	T459_11633	4	23951100	23954115	-	1635	protein_coding	hypothetical protein && sp|Q8VZG2|HSR4_ARATH Protein HYPER-SENSITIVITY-RELATED 4 OS=Arabidopsis thaliana OX=3702 GN=HSR4 PE=2 SV=1 && PF14363:Domain associated at C-terminal with AAA|PF00004:ATPase family associated with various cellular activities (AAA)
T459_01486	1556.75	1347.77	1483.87	77.7659	69.3697	83.498	1462.79	76.8779	4.2493	2.33275e-67	1.67946e-63	T459_01486	1	60329383	60333566	+	1401	protein_coding	Eukaryotic translation initiation factor 2 subunit 3 && sp|C9WPN6|IF2H_RAT Eukaryotic translation initiation factor 2 subunit 3, Y-linked OS=Rattus norvegicus OX=10116 GN=Eif2s3y PE=2 SV=2 && PF09173:Initiation factor eIF2 gamma, C terminal|PF00009:Elongation factor Tu GTP binding domain|PF03144:Elongation factor Tu domain 2
T459_07849	4634	12229.2	13017.1	13.6731	18.5637	10.2053	9960.09	14.1474	9.46185	3.40686e-66	1.96221e-62	T459_07849	3	17051821	17054750	-	1116	protein_coding	1-aminocyclopropane-1-carboxylate oxidase-like protein 3 && sp|P10967|ACCH3_SOLLC 1-aminocyclopropane-1-carboxylate oxidase homolog OS=Solanum lycopersicum OX=4081 GN=ACO3 PE=2 SV=1 && PF14226:non-haem dioxygenase in morphine synthesis N-terminal|PF03171:2OG-Fe(II) oxygenase superfamily
T459_07900	1482.23	937.127	1523.66	10.2548	12.7015	14.8441	1314.34	12.6001	6.70807	2.1496e-57	1.03174e-53	T459_07900	3	18638468	18639697	-	678	protein_coding	Glutathione S-transferase U9 && sp|Q9CA57|GSTUA_ARATH Glutathione S-transferase U10 OS=Arabidopsis thaliana OX=3702 GN=GSTU10 PE=2 SV=1 && PF02798:Glutathione S-transferase, N-terminal domain
T459_35401	11.0765	15.5153	5.68531	1215.2	1422.57	1904.68	10.759	1514.15	-7.12648	2.63279e-52	1.08313e-48	T459_35401	PGAv.1.6.scaffold3387	3365	3631	-	267	protein_coding	hypothetical protein && sp|Q8GTM0|DEF_NICAL Flower-specific defensin OS=Nicotiana alata OX=4087 GN=D1 PE=1 SV=1 && -
T459_00099	14.0973	13.4466	15.9189	1138.29	1021.01	1790.57	14.4876	1316.62	-6.50797	1.2693e-51	4.56916e-48	T459_00099	1	1373996	1380170	-	2007	protein_coding	Cellulose synthase-like protein G2 && sp|Q0WVN5|CSLG3_ARATH Cellulose synthase-like protein G3 OS=Arabidopsis thaliana OX=3702 GN=CSLG3 PE=2 SV=2 && PF03552:Cellulose synthase
T459_04093	525.629	616.476	679.963	9.40027	9.77039	12.9886	607.356	10.7197	5.82555	2.52629e-51	8.08357e-48	T459_04093	2	3395033	3396921	-	1488	protein_coding	hypothetical protein && sp|Q8VZG2|HSR4_ARATH Protein HYPER-SENSITIVITY-RELATED 4 OS=Arabidopsis thaliana OX=3702 GN=HSR4 PE=2 SV=1 && PF14363:Domain associated at C-terminal with AAA|PF00004:ATPase family associated with various cellular activities (AAA)
novel.4206	51.3546	62.0614	81.8684	1701.45	2349.78	2366.7	65.0948	2139.31	-5.04108	3.16775e-51	9.12247e-48	-	4	7403548	7546342	+	1158	-	- && - && -
T459_23487	2194.15	3024.46	3043.91	120.494	124.084	154.935	2754.17	133.171	4.37042	5.04827e-51	1.32164e-47	T459_23487	9	149340270	149345317	-	888	protein_coding	hypothetical protein && sp|Q9KG32|Y283_BACHD Uncharacterized isomerase BH0283 OS=Bacillus halodurans (strain ATCC BAA-125 / DSM 18197 / FERM 7344 / JCM 9153 / C-125) OX=272558 GN=BH0283 PE=3 SV=1 && PF02567:Phenazine biosynthesis-like protein
T459_31616	3579.72	9960.85	8853.16	11.1094	31.2652	22.2661	7464.58	21.5469	8.44139	1.56816e-48	3.76333e-45	T459_31616	PGAv.1.6.scaffold285	1866742	1868169	+	1428	protein_coding	Cinnamate beta-D-glucosyltransferase && sp|A0A193AU77|GGT24_PUNGR Gallate 1-beta-glucosyltransferase 84A24 OS=Punica granatum OX=22663 GN=UGT84A24 PE=1 SV=1 && PF00201:UDP-glucoronosyl and UDP-glucosyl transferase
T459_33473	782.402	872.997	700.43	4.27285	12.7015	12.0608	785.276	9.67839	6.35702	1.64283e-44	3.63925e-41	T459_33473	PGAv.1.6.scaffold1202	526360	529234	-	1083	protein_coding	putative cinnamyl alcohol dehydrogenase 9 && sp|Q7XWU3|CADH6_ORYSJ Probable cinnamyl alcohol dehydrogenase 6 OS=Oryza sativa subsp. japonica OX=39947 GN=CAD6 PE=2 SV=2 && PF00107:Zinc-binding dehydrogenase|PF08240:Alcohol dehydrogenase GroES-like domain
novel.4166	601.151	713.706	701.567	48.7105	37.1275	44.5323	672.141	43.4567	3.94843	2.97322e-43	6.11591e-40	-	3	280648244	280651336	-	1459	-	- && O64740.1 RecName: Full=Protein transport protein SEC13 homolog B; AltName: Full=SEC13-like protein B && -
T459_13130	1619.18	846.103	1046.1	15.3823	23.4489	14.8441	1170.46	17.8918	6.03583	2.93033e-42	5.62583e-39	T459_13130	4	232156377	232157933	-	1245	protein_coding	Serpin-ZX && sp|Q9S7T8|SPZX_ARATH Serpin-ZX OS=Arabidopsis thaliana OX=3702 GN=At1g47710 PE=1 SV=1 && PF00079:Serpin (serine protease inhibitor)
T459_24817	4465.84	3232.36	2959.77	25.6371	68.3927	56.5931	3552.66	50.2076	6.14814	1.2335e-41	2.22015e-38	T459_24817	10	6862627	6868013	+	1554	protein_coding	Secologanin synthase && sp|H2DH21|C7A29_PANGI Cytochrome P450 CYP72A219 OS=Panax ginseng OX=4054 PE=2 SV=1 && PF00067:Cytochrome P450
T459_26145	812.611	1596.01	1341.73	15.3823	14.6556	6.49429	1250.12	12.1774	6.67987	6.41667e-41	1.08698e-37	T459_26145	10	219018038	219019694	-	1512	protein_coding	Cytochrome 76A2 && sp|P37122|C76A2_SOLME Cytochrome P450 76A2 OS=Solanum melongena OX=4111 GN=CYP76A2 PE=2 SV=1 && PF00067:Cytochrome P450
T459_29475	14945.2	15133.7	19157.2	992.156	639.96	1023.31	16412	885.144	4.21252	7.76025e-41	1.24155e-37	T459_29475	12	12980168	12984725	+	2682	protein_coding	Endoribonuclease Dicer-like protein 2 && sp|Q3EBC8|DCL2_ARATH Endoribonuclease Dicer homolog 2 OS=Arabidopsis thaliana OX=3702 GN=At3g03300 PE=1 SV=2 && PF02170:PAZ domain|PF03368:Dicer dimerisation domain|PF00636:Ribonuclease III domain
novel.3579	519.588	673.366	496.896	26.4917	22.4719	28.7604	563.283	25.908	4.44099	3.45543e-40	5.23733e-37	-	3	107619200	107623265	+	2567	-	- && - && -
T459_22330	539.727	654.748	432.083	8.5457	12.7015	14.8441	542.186	12.0304	5.50023	2.52295e-39	3.63279e-36	T459_22330	8	142060317	142061692	+	864	protein_coding	Phosphoglycerate mutase-like protein AT74 && sp|Q9MAA2|AT74_ARATH Phosphoglycerate mutase-like protein AT74 OS=Arabidopsis thaliana OX=3702 GN=At3g05170 PE=2 SV=1 && PF00300:Histidine phosphatase superfamily (branch 1)
T459_26988	35.2433	28.962	15.9189	904.99	762.09	843.33	26.7081	836.803	-4.9624	6.77705e-39	9.29359e-36	T459_26988	11	8487867	8489176	+	1197	protein_coding	hypothetical protein && sp|Q9LNJ3|APF2_ARATH Aspartyl protease family protein 2 OS=Arabidopsis thaliana OX=3702 GN=APF2 PE=2 SV=1 && PF14543:Xylanase inhibitor N-terminal|PF14541:Xylanase inhibitor C-terminal
T459_05075	4.02781	10.3436	5.68531	503.342	547.142	442.539	6.68556	497.674	-6.21694	9.05037e-39	1.18469e-35	T459_05075	2	129066820	129070066	+	1101	protein_coding	GDSL esterase/lipase && sp|Q9FJ41|GDL85_ARATH GDSL esterase/lipase At5g45950 OS=Arabidopsis thaliana OX=3702 GN=At5g45950 PE=2 SV=1 && PF00657:GDSL-like Lipase/Acylhydrolase
T459_26830	503.476	389.952	620.836	8.5457	10.7474	6.49429	504.755	8.59581	5.87903	1.00909e-38	1.26347e-35	T459_26830	11	3085038	3089907	-	870	protein_coding	Endonuclease 5 && sp|Q9C9G4|ENDO2_ARATH Endonuclease 2 OS=Arabidopsis thaliana OX=3702 GN=ENDO2 PE=1 SV=1 && PF02265:S1/P1 Nuclease
T459_26235	20.1391	50.6835	28.4265	1782.63	1339.52	1737.69	33.083	1619.95	-5.61342	1.38395e-38	1.66063e-35	T459_26235	10	222480607	222483926	+	876	protein_coding	Secoisolariciresinol dehydrogenase && sp|A3F5F0|SDH_SINHE Secoisolariciresinol dehydrogenase OS=Sinopodophyllum hexandrum OX=93608 GN=SDH PE=1 SV=1 && PF13561:Enoyl-(Acyl carrier protein) reductase
T459_09862	15510.1	11921	11334.2	847.734	597.948	933.322	12921.8	793.001	4.0262	3.72521e-38	4.29115e-35	T459_09862	3	255322657	255332197	-	5106	protein_coding	hypothetical protein && sp|F4JTS8|NOV_ARATH Protein NO VEIN OS=Arabidopsis thaliana OX=3702 GN=NOV PE=1 SV=1 && -
T459_17733	933.445	801.626	948.309	66.6565	42.9897	64.9429	894.46	58.1964	3.93943	2.83323e-37	3.13813e-34	T459_17733	6	225589036	225589809	+	774	protein_coding	Short-chain type dehydrogenase/reductase && sp|Q9SQR4|ADRC3_ARATH NADPH-dependent aldehyde reductase-like protein, chloroplastic OS=Arabidopsis thaliana OX=3702 GN=At3g03980 PE=3 SV=1 && PF13561:Enoyl-(Acyl carrier protein) reductase
T459_28303	1393.62	997.12	1357.65	90.5844	110.405	97.4143	1249.46	99.4681	3.6518	8.13017e-37	8.67158e-34	T459_28303	11	238084939	238088955	+	933	protein_coding	4,5-DOPA dioxygenase extradiol && sp|Q949R4|DIOXL_ARATH Extradiol ring-cleavage dioxygenase OS=Arabidopsis thaliana OX=3702 GN=LIGB PE=2 SV=1 && PF02900:Catalytic LigB subunit of aromatic ring-opening dioxygenase
T459_18337	10736.1	23278.2	17610.8	457.195	591.108	624.38	17208.4	557.561	4.94796	1.03042e-36	1.05979e-33	T459_18337	6	238356769	238359006	+	2238	protein_coding	hypothetical protein && sp|Q9LUZ4|C3H66_ARATH Zinc finger CCCH domain-containing protein 66 OS=Arabidopsis thaliana OX=3702 GN=At5g58620 PE=2 SV=1 && PF12796:Ankyrin repeats (3 copies)
novel.954	1115.7	3021.35	2931.34	10.2548	22.4719	20.4106	2356.13	17.7125	7.06027	1.75249e-36	1.74028e-33	-	10	9751460	9754797	+	982	-	- && - && -
novel.1957	35.2433	17.5841	15.9189	846.025	1152.91	881.368	22.9154	960.099	-5.38257	7.1104e-36	6.82551e-33	-	11	69484435	69487997	-	2763	-	- && - && -
T459_09898	75.5215	70.3362	59.1272	692.202	842.207	710.661	68.3283	748.357	-3.45114	8.77686e-36	8.15342e-33	T459_09898	3	256781574	256790012	+	1524	protein_coding	hypothetical protein && sp|P44439|PCNB_HAEIN Poly(A) polymerase I OS=Haemophilus influenzae (strain ATCC 51907 / DSM 11121 / KW20 / Rd) OX=71421 GN=pcnB PE=3 SV=1 && PF12627:Probable RNA and SrmB- binding site of polymerase A|PF01743:Poly A polymerase head domain
T459_16591	676.672	870.928	1099.54	16.2368	12.7015	4.63878	882.38	11.1924	6.29553	2.16548e-35	1.9488e-32	T459_16591	6	138832978	138839482	-	771	protein_coding	hypothetical protein && sp|Q9NCL8|PITP1_DICDI Phosphatidylinositol transfer protein 1 OS=Dictyostelium discoideum OX=44689 GN=pitA PE=1 SV=1 && PF02121:Phosphatidylinositol transfer protein
T459_24029	10218.6	15293	19986.1	697.329	520.762	727.36	15165.9	648.484	4.54748	3.8226e-35	3.33586e-32	T459_24029	9	254019062	254021786	+	879	protein_coding	hypothetical protein && sp|Q9KG32|Y283_BACHD Uncharacterized isomerase BH0283 OS=Bacillus halodurans (strain ATCC BAA-125 / DSM 18197 / FERM 7344 / JCM 9153 / C-125) OX=272558 GN=BH0283 PE=3 SV=1 && PF02567:Phenazine biosynthesis-like protein
T459_26794	530.664	523.384	384.327	5.12742	7.81631	1.85551	479.458	4.93308	6.61104	4.35306e-35	3.68704e-32	T459_26794	11	2582479	2584590	+	1740	protein_coding	putative serine/threonine-protein kinase && sp|Q9C6K9|LRL11_ARATH LEAF RUST 10 DISEASE-RESISTANCE LOCUS RECEPTOR-LIKE PROTEIN KINASE-like 1.1 OS=Arabidopsis thaliana OX=3702 GN=LRK10L-1.1 PE=2 SV=1 && PF00069:Protein kinase domain
T459_06581	494.414	1184.34	820.958	3.41828	2.93112	2.78327	833.237	3.04422	8.09267	4.94445e-35	4.06829e-32	T459_06581	2	159896924	159898217	-	825	protein_coding	putative esterase D14L && sp|Q9SZU7|KAI2_ARATH Probable esterase KAI2 OS=Arabidopsis thaliana OX=3702 GN=KAI2 PE=1 SV=1 && PF12697:Alpha/beta hydrolase family
T459_02739	232.606	274.104	133.036	4693.3	4180.75	4417.04	213.249	4430.36	-4.37586	5.07818e-34	4.06226e-31	T459_02739	1	210153820	210165779	-	1857	protein_coding	Long chain acyl-CoA synthetase 1 && sp|O22898|LACS1_ARATH Long chain acyl-CoA synthetase 1 OS=Arabidopsis thaliana OX=3702 GN=LACS1 PE=2 SV=1 && PF00501:AMP-binding enzyme
T459_24053	1928.31	612.339	979.01	5.98199	7.81631	7.42205	1173.22	7.07345	7.37734	5.70249e-34	4.43838e-31	T459_24053	9	255465079	255480348	-	1095	protein_coding	1-aminocyclopropane-1-carboxylate oxidase-like protein && sp|P10967|ACCH3_SOLLC 1-aminocyclopropane-1-carboxylate oxidase homolog OS=Solanum lycopersicum OX=4081 GN=ACO3 PE=2 SV=1 && PF03171:2OG-Fe(II) oxygenase superfamily|PF14226:non-haem dioxygenase in morphine synthesis N-terminal
T459_01102	708.895	463.392	916.472	19.6551	19.5408	22.2661	696.253	20.4873	5.08672	7.31424e-34	5.54304e-31	T459_01102	1	34284040	34290147	-	1737	protein_coding	Protein NUCLEAR FUSION DEFECTIVE 4 && sp|F4I9E1|NFD4_ARATH Protein NUCLEAR FUSION DEFECTIVE 4 OS=Arabidopsis thaliana OX=3702 GN=NFD4 PE=3 SV=1 && PF06813:Nodulin-like
novel.5748	1194.25	1633.25	1455.44	67.5111	29.3112	52.8821	1427.64	49.9014	4.83487	3.917e-33	2.89235e-30	-	6	237835212	237839001	+	1820	-	- && Q84TH4.1 RecName: Full=Serine/arginine-rich splicing factor SR45a; Short=At-SR45A; Short=AtSR45a; AltName: Full=Protein TRANSFORMER2-like; Short=atTra2 && PF00076:RNA recognition motif. (a.k.a. RRM, RBD, or RNP domain)
T459_13916	496.428	917.474	624.247	25.6371	25.403	20.4106	679.383	23.8169	4.83381	5.97193e-33	4.29949e-30	T459_13916	5	9371170	9373175	+	501	protein_coding	CASP-like protein 4D1 && sp|A1XGB4|PIMP1_CAPAN CASP-like protein PIMP1 OS=Capsicum annuum OX=4072 GN=PIMP1 PE=2 SV=1 && PF04535:Domain of unknown function (DUF588)
T459_10725	21.146	12.4123	10.2336	4288.23	1040.55	3575.57	14.5973	2968.12	-7.66359	2.61763e-32	1.83352e-29	T459_10725	3	277377680	277379432	+	744	protein_coding	Pathogenesis-related protein 5 && sp|P50699|TLPH_ARATH Thaumatin-like protein OS=Arabidopsis thaliana OX=3702 GN=At1g18250 PE=2 SV=2 && PF00314:Thaumatin family
T459_18920	753.201	622.683	493.485	35.0374	20.5178	24.1216	623.123	26.5589	4.54738	2.67407e-32	1.83352e-29	T459_18920	7	10776474	10779600	+	2280	protein_coding	Receptor-like serine/threonine-protein kinase SD1-7 && sp|O64793|Y1675_ARATH G-type lectin S-receptor-like serine/threonine-protein kinase At1g67520 OS=Arabidopsis thaliana OX=3702 GN=At1g67520 PE=2 SV=3 && PF07714:Protein tyrosine kinase|PF00704:Glycosyl hydrolases family 18
T459_32672	12.0834	9.30921	10.2336	379.429	597.948	367.391	10.5421	448.256	-5.40819	3.64839e-32	2.44341e-29	T459_32672	PGAv.1.6.scaffold959	233047	249255	+	1218	protein_coding	hypothetical protein && sp|Q9FJL3|FKB65_ARATH Peptidyl-prolyl cis-trans isomerase FKBP65 OS=Arabidopsis thaliana OX=3702 GN=FKBP65 PE=1 SV=1 && PF00515:Tetratricopeptide repeat
T459_17304	4766.91	13146.7	11115.9	158.096	246.214	173.49	9676.5	192.6	5.65119	3.84848e-32	2.51883e-29	T459_17304	6	211898539	211907752	-	1446	protein_coding	Alanine aminotransferase 2 && sp|Q9LDV4|ALAT2_ARATH Alanine aminotransferase 2, mitochondrial OS=Arabidopsis thaliana OX=3702 GN=ALAAT2 PE=1 SV=1 && PF00155:Aminotransferase class I and II
T459_29474	6707.31	4095.02	6070.77	264.917	166.097	310.798	5624.37	247.27	4.50714	1.08429e-31	6.93897e-29	T459_29474	12	12975116	12979998	+	1545	protein_coding	Endoribonuclease Dicer-like protein 2 && sp|Q3EBC8|DCL2_ARATH Endoribonuclease Dicer homolog 2 OS=Arabidopsis thaliana OX=3702 GN=At3g03300 PE=1 SV=2 && PF00270:DEAD/DEAH box helicase|PF00271:Helicase conserved C-terminal domain
T459_24733	602.158	472.701	453.688	4105.36	3763.55	3500.42	509.515	3789.78	-2.89459	1.11499e-31	6.9803e-29	T459_24733	10	2609761	2615984	-	1248	protein_coding	Uroporphyrinogen decarboxylase && sp|Q93ZB6|DCUP1_ARATH Uroporphyrinogen decarboxylase 1, chloroplastic OS=Arabidopsis thaliana OX=3702 GN=HEME1 PE=2 SV=2 && PF01208:Uroporphyrinogen decarboxylase (URO-D)
novel.2161	800.527	999.188	480.977	10.2548	16.6097	6.49429	760.231	11.1196	6.10084	1.47156e-31	9.01656e-29	-	12	3308290	3314363	+	3948	-	- && - && -
T459_20110	12.0834	15.5153	9.09649	284.572	354.665	309.87	12.2318	316.369	-4.6864	2.39168e-31	1.41585e-28	T459_20110	7	221413923	221414126	+	204	protein_coding	hypothetical protein && - && -
T459_19018	69.4797	51.7178	59.1272	647.764	638.983	838.691	60.1083	708.48	-3.55844	2.40907e-31	1.41585e-28	T459_19018	7	20392982	20397941	+	1614	protein_coding	Heparanase-like protein 3 && sp|Q9FZP1|HPSE3_ARATH Heparanase-like protein 3 OS=Arabidopsis thaliana OX=3702 GN=At5g34940 PE=2 SV=2 && PF03662:Glycosyl hydrolase family 79, N-terminal domain
T459_26207	11.0765	10.3436	14.7818	358.065	571.568	373.886	12.0673	434.506	-5.17526	2.96306e-31	1.7066e-28	T459_26207	10	221226793	221233554	+	1290	protein_coding	Peptidyl-prolyl cis-trans isomerase FKBP65 && sp|Q9FJL3|FKB65_ARATH Peptidyl-prolyl cis-trans isomerase FKBP65 OS=Arabidopsis thaliana OX=3702 GN=FKBP65 PE=1 SV=1 && PF00515:Tetratricopeptide repeat|PF00254:FKBP-type peptidyl-prolyl cis-trans isomerase
novel.4500	494.414	561.655	621.973	0	5.86223	5.56653	559.347	3.80959	7.23048	9.63467e-31	5.44038e-28	-	4	3269831	3287677	-	17847	-	- && P04323.1 RecName: Full=Retrovirus-related Pol polyprotein from transposon 17.6; Includes: RecName: Full=Protease; Includes: RecName: Full=Reverse transcriptase; Includes: RecName: Full=Endonuclease && PF07714:Protein tyrosine and serine/threonine kin
T459_12123	5.03476	9.30921	6.82237	253.807	299.951	338.631	7.05545	297.463	-5.39906	2.7645e-30	1.531e-27	T459_12123	4	147753225	147754567	+	795	protein_coding	hypothetical protein && - && -
novel.5822	8.05562	13.4466	15.9189	543.507	382.022	358.114	12.4737	427.881	-5.10839	4.21687e-30	2.29127e-27	-	6	34820554	34825192	-	4639	-	- && - && -
novel.3392	1271.78	829.554	666.318	34.1828	43.9667	27.8327	922.551	35.3274	4.70838	5.45541e-30	2.90935e-27	-	2	163647583	163651001	-	1777	-	- && Q9C994.1 RecName: Full=Protein DETOXIFICATION 14; Short=AtDTX14; AltName: Full=Multidrug and toxic compound extrusion protein 14; Short=MATE protein 14 && PF01554:MatE
T459_32782	0	5.17178	6.82237	675.111	501.221	527.893	3.99805	568.075	-7.17966	1.01912e-29	5.33611e-27	T459_32782	PGAv.1.6.scaffold960	671773	673846	+	657	protein_coding	hypothetical protein && sp|Q92EU6|GOLD_LISIN NAD-dependent glycerol dehydrogenase OS=Listeria innocua serovar 6a (strain ATCC BAA-680 / CLIP 11262) OX=272626 GN=golD PE=1 SV=1 && PF13561:Enoyl-(Acyl carrier protein) reductase
T459_17126	661.568	1640.49	1402	0.85457	0.977039	1.85551	1234.68	1.22904	9.97817	1.04912e-29	5.39511e-27	T459_17126	6	203662547	203665021	+	1440	protein_coding	Flotillin-like protein 3 && sp|D2XNR1|FLOT4_MEDTR Flotillin-like protein 4 OS=Medicago truncatula OX=3880 GN=FLOT4 PE=2 SV=1 && PF01145:SPFH domain / Band 7 family
T459_21977	683.721	535.797	449.139	4379.67	4796.28	4693.52	556.219	4623.16	-3.05472	1.70135e-29	8.59571e-27	T459_21977	8	135820338	135827442	-	2613	protein_coding	DEAD-box ATP-dependent RNA helicase 31 && sp|Q9FFQ1|RH31_ARATH DEAD-box ATP-dependent RNA helicase 31 OS=Arabidopsis thaliana OX=3702 GN=RH31 PE=2 SV=2 && PF00270:DEAD/DEAH box helicase|PF00271:Helicase conserved C-terminal domain
T459_32014	857.924	1534.98	1793.15	53.8379	46.8979	66.7984	1395.35	55.8447	4.6426	1.73544e-29	8.61676e-27	T459_32014	PGAv.1.6.scaffold523	1078544	1081551	+	1068	protein_coding	hypothetical protein && sp|Q0S7Q1|IPDC_RHOJR (3aS,4S,5R,7aS)-5-hydroxy-7a-methyl-1-oxo-octahydro-1H-indene-4-carboxyl-CoA dehydrogenase OS=Rhodococcus jostii (strain RHA1) OX=101510 GN=ipdC PE=3 SV=1 && PF03060:Nitronate monooxygenase
T459_10606	461.184	370.3	369.545	21.3643	25.403	33.3992	400.343	26.7222	3.90755	1.86172e-29	8.98422e-27	T459_10606	3	275100255	275102087	+	1506	protein_coding	Polyamine transporter PUT1 && sp|Q9LH39|PHSD_ARATH Probable polyamine transporter At3g19553 OS=Arabidopsis thaliana OX=3702 GN=At3g19553 PE=3 SV=1 && PF13520:Amino acid permease
T459_06077	1065.36	1602.22	734.542	21.3643	37.1275	36.1825	1134.04	31.5581	5.17042	1.87184e-29	8.98422e-27	T459_06077	2	151227855	151228433	-	579	protein_coding	hypothetical protein && - && PF03018:Dirigent-like protein
T459_32551	249.724	304.101	233.098	9.40027	13.6785	11.1331	262.308	11.404	4.53011	1.99977e-29	9.4409e-27	T459_32551	PGAv.1.6.scaffold866	912324	913314	+	864	protein_coding	hypothetical protein && sp|P0DO05|9DC1_SOLPI Receptor-like protein 9DC1 OS=Solanum pimpinellifolium OX=4084 GN=9DC1 PE=3 SV=1 && -
T459_26847	0	0	0	3577.23	2419.15	2890.89	0	2962.42	-13.8939	2.30718e-29	1.07165e-26	T459_26847	11	3473481	3477311	+	1527	protein_coding	3-ketoacyl-CoA synthase 6 && sp|Q9XF43|KCS6_ARATH 3-ketoacyl-CoA synthase 6 OS=Arabidopsis thaliana OX=3702 GN=CUT1 PE=1 SV=1 && PF08541:3-Oxoacyl-[acyl-carrier-protein (ACP)] synthase III C terminal|PF08392:FAE1/Type III polyketide synthase-like protein
T459_06582	627.332	1705.65	1248.49	25.6371	18.5637	28.7604	1193.83	24.3204	5.61569	2.74033e-29	1.25263e-26	T459_06582	2	159899460	159902561	-	1131	protein_coding	putative protein phosphatase 2C 34 && sp|O81760|P2C63_ARATH Probable protein phosphatase 2C 63 OS=Arabidopsis thaliana OX=3702 GN=At4g33920 PE=2 SV=1 && PF00481:Protein phosphatase 2C
novel.3805	510.525	929.886	1267.82	0.85457	6.83927	5.56653	902.745	4.42012	7.69573	3.24166e-29	1.45865e-26	-	3	279907273	279910285	+	1392	-	- && O35142.3 RecName: Full=Coatomer subunit beta'; AltName: Full=Beta'-coat protein; Short=Beta'-COP; AltName: Full=p102 && PF00400:WD domain, G-beta repeat
T459_33987	20.1391	14.481	30.7007	3825.91	1097.21	1836.96	21.7736	2253.36	-6.69687	4.05447e-29	1.79632e-26	T459_33987	PGAv.1.6.scaffold1389	313428	319257	+	1800	protein_coding	Protein HOTHEAD && sp|Q9S746|HTH_ARATH Protein HOTHEAD OS=Arabidopsis thaliana OX=3702 GN=HTH PE=1 SV=1 && PF05199:GMC oxidoreductase|PF00732:GMC oxidoreductase
T459_09838	24.1669	10.3436	11.3706	744.331	473.864	591.908	15.2937	603.368	-5.29544	4.2187e-29	1.84076e-26	T459_09838	3	254634178	254635613	-	792	protein_coding	hypothetical protein && sp|Q9C5D3|HIP7_ARATH Heavy metal-associated isoprenylated plant protein 7 OS=Arabidopsis thaliana OX=3702 GN=HIPP07 PE=1 SV=1 && PF00403:Heavy-metal-associated domain
T459_05495	0	6.20614	1.13706	660.583	585.246	828.486	2.44773	691.438	-8.13411	4.28871e-29	1.84338e-26	T459_05495	2	139344069	139344398	-	330	protein_coding	Protein RALF-like 34 && sp|Q9FHA6|RLF34_ARATH Protein RALF-like 34 OS=Arabidopsis thaliana OX=3702 GN=RALFL34 PE=2 SV=1 && PF05498:Rapid ALkalinization Factor (RALF)
T459_03932	593.095	704.397	415.027	11.964	23.4489	22.2661	570.84	19.2263	4.89819	4.56574e-29	1.93359e-26	T459_03932	1	306154291	306156033	-	1095	protein_coding	hypothetical protein && sp|Q9SUP6|WRK53_ARATH Probable WRKY transcription factor 53 OS=Arabidopsis thaliana OX=3702 GN=WRKY53 PE=1 SV=1 && PF03106:WRKY DNA -binding domain
T459_22736	317.19	366.162	221.727	6.83656	3.90815	5.56653	301.693	5.43708	5.78412	7.76936e-29	3.24264e-26	T459_22736	9	14184039	14184977	-	675	protein_coding	putative glutathione S-transferase && sp|Q03662|GSTX1_TOBAC Probable glutathione S-transferase OS=Nicotiana tabacum OX=4097 PE=2 SV=1 && PF02798:Glutathione S-transferase, N-terminal domain|PF00043:Glutathione S-transferase, C-terminal domain
T459_32544	779.381	1521.54	814.136	0	2.93112	0.927756	1038.35	1.28629	9.71539	1.49476e-28	6.14944e-26	T459_32544	PGAv.1.6.scaffold866	798644	802389	-	3480	protein_coding	hypothetical protein && sp|Q9SX31|PERK9_ARATH Proline-rich receptor-like protein kinase PERK9 OS=Arabidopsis thaliana OX=3702 GN=PERK9 PE=1 SV=1 && PF00069:Protein kinase domain|PF13855:Leucine rich repeat|PF08263:Leucine rich repeat N-terminal domain
T459_32967	6687.17	7973.85	4014.96	217.915	345.872	329.353	6225.33	297.713	4.38657	2.36626e-28	9.59767e-26	T459_32967	PGAv.1.6.scaffold1034	164260	167219	-	1488	protein_coding	hypothetical protein && sp|Q8VZG2|HSR4_ARATH Protein HYPER-SENSITIVITY-RELATED 4 OS=Arabidopsis thaliana OX=3702 GN=HSR4 PE=2 SV=1 && PF00004:ATPase family associated with various cellular activities (AAA)|PF14363:Domain associated at C-terminal with AAA
T459_00105	10835.8	17777.5	18994.6	1222.04	1372.74	1399.98	15869.3	1331.59	3.57504	2.94796e-28	1.1791e-25	T459_00105	1	1505422	1508517	+	987	protein_coding	B2 protein && sp|C6TAQ0|NRPB_SOYBN DCD domain-containing protein NRP-B OS=Glycine max OX=3847 GN=NRP-B PE=2 SV=1 && PF10539:Development and cell death domain
T459_12184	996.883	1255.71	1432.7	88.8753	91.8416	51.9543	1228.43	77.5571	3.98521	3.90021e-28	1.5386e-25	T459_12184	4	166146153	166147623	-	873	protein_coding	NAC domain-containing protein 48 && sp|Q7F2L3|NAC48_ORYSJ NAC domain-containing protein 48 OS=Oryza sativa subsp. japonica OX=39947 GN=NAC048 PE=1 SV=1 && PF02365:No apical meristem (NAM) protein
T459_06999	573.963	1127.45	1051.78	44.4377	47.8749	37.1102	917.731	43.1409	4.41109	6.31789e-28	2.45869e-25	T459_06999	2	166476797	166477357	+	561	protein_coding	putative calcium-binding protein CML30 && sp|Q93Z27|CML46_ARATH Probable calcium-binding protein CML46 OS=Arabidopsis thaliana OX=3702 GN=CML46 PE=1 SV=1 && PF13499:EF-hand domain pair
T459_20883	1460.08	1577.39	991.518	104.258	111.382	74.2205	1343	96.6201	3.7972	9.1949e-28	3.5306e-25	T459_20883	7	246792795	246793865	-	1071	protein_coding	Serine acetyltransferase 3, mitochondrial && sp|Q39218|SAT3_ARATH Serine acetyltransferase 3, mitochondrial OS=Arabidopsis thaliana OX=3702 GN=SAT3 PE=1 SV=3 && PF00132:Bacterial transferase hexapeptide (six repeats)|PF06426:Serine acetyltransferase, N-terminal
T459_24314	3179.96	6484.38	7104.36	266.626	290.18	269.049	5589.57	275.285	4.34378	9.47973e-28	3.59207e-25	T459_24314	9	265547677	265550806	+	3042	protein_coding	hypothetical protein && sp|Q9M0G7|MIK1_ARATH MDIS1-interacting receptor like kinase 1 OS=Arabidopsis thaliana OX=3702 GN=MIK1 PE=1 SV=1 && PF00069:Protein kinase domain|PF13855:Leucine rich repeat
T459_13652	473.268	603.03	773.202	19.6551	37.1275	23.1939	616.5	26.6588	4.53614	1.01592e-27	3.79954e-25	T459_13652	5	1563312	1566758	-	888	protein_coding	hypothetical protein && - && PF03763:Remorin, C-terminal region
novel.4389	15.1043	7.24049	17.0559	710.148	377.137	567.786	13.1336	551.69	-5.39716	1.20311e-27	4.44193e-25	-	4	216004593	216013074	+	1664	-	- && Q9M1S3.1 RecName: Full=Probable RNA-binding protein ARP1; AltName: Full=ABA-regulated RNA-binding protein 1 && PF00076:RNA recognition motif. (a.k.a. RRM, RBD, or RNP domain)
T459_19824	2877.87	3900.56	5249.81	126.476	200.293	239.361	4009.41	188.71	4.40968	1.48337e-27	5.40737e-25	T459_19824	7	194817015	194819437	+	1212	protein_coding	Cytochrome and DOMON domain-containing protein && sp|Q8VYH6|B651B_ARATH Cytochrome b561 and DOMON domain-containing protein At4g17280 OS=Arabidopsis thaliana OX=3702 GN=At4g17280 PE=2 SV=1 && PF04526:Protein of unknown function (DUF568)|PF03188:Eukaryotic cytochrome b561
T459_28443	692.783	1520.5	764.105	30.7645	22.4719	15.7718	992.464	23.0028	5.42845	1.76966e-27	6.37033e-25	T459_28443	11	252826067	252833150	+	4086	protein_coding	Indole-3-acetaldehyde oxidase && sp|Q7G9P4|ALDO3_ARATH Abscisic-aldehyde oxidase OS=Arabidopsis thaliana OX=3702 GN=AAO3 PE=1 SV=1 && PF03450:CO dehydrogenase flavoprotein C-terminal domain|PF01799:[2Fe-2S] binding domain|PF01315:Aldehyde oxidase and xanthine dehydrogenase, a/b hammerhead domain|PF02738:Molybdopterin-binding domain of aldehyde dehydrogenase|PF00941:FAD binding domain in molybdopt…
T459_12390	1901.13	2494.87	2784.66	314.482	242.306	266.266	2393.55	274.351	3.12451	2.19748e-27	7.8127e-25	T459_12390	4	193216822	193222489	+	1035	protein_coding	Transcription factor RF2b && sp|Q9MA75|VIP1_ARATH Transcription factor VIP1 OS=Arabidopsis thaliana OX=3702 GN=VIP1 PE=1 SV=1 && PF00170:bZIP transcription factor
novel.8383	827.715	3703	3961.52	26.4917	14.6556	14.8441	2830.74	18.6638	7.24169	2.82736e-27	9.92955e-25	-	PGAv.1.6.scaffold523	1084477	1097099	+	3325	-	- && F8WKW1.1 RecName: Full=7-deoxyloganetin glucosyltransferase; AltName: Full=Genipin glucosyltransferase; AltName: Full=UDP-glucose glucosyltransferase 2; Short=GjUGT2; AltName: Full=UDP-glycosyltransferase 85A24 && PF00201:UDP-glucoronosyl and UDP-glu
T459_10465	0	5.17178	2.27412	418.739	782.608	675.406	2.48197	625.584	-7.98397	5.30797e-27	1.84168e-24	T459_10465	3	271959471	271960922	-	315	protein_coding	Gibberellin-regulated protein 12 && sp|Q6NMQ7|GASA6_ARATH Gibberellin-regulated protein 6 OS=Arabidopsis thaliana OX=3702 GN=GASA6 PE=3 SV=1 && PF02704:Gibberellin regulated protein
T459_17139	41.2851	19.6528	21.6042	956.264	573.522	883.223	27.514	804.336	-4.86594	5.42748e-27	1.86072e-24	T459_17139	6	204319791	204322781	+	1488	protein_coding	Serine/threonine protein phosphatase 2A 59 kDa regulatory subunit B' gamma isoform && sp|Q93YV6|2A5K_ARATH Serine/threonine protein phosphatase 2A 57 kDa regulatory subunit B' kappa isoform OS=Arabidopsis thaliana OX=3702 GN=B'KAPPA PE=1 SV=1 && PF01603:Protein phosphatase 2A regulatory B subunit (B56 family)
T459_04837	22.153	8.27485	9.09649	527.27	420.127	457.384	13.1748	468.26	-5.14263	5.65354e-27	1.91542e-24	T459_04837	2	113513139	113517633	+	2316	protein_coding	hypothetical protein && sp|Q8LFN2|Y3037_ARATH Probable inactive leucine-rich repeat receptor-like protein kinase At3g03770 OS=Arabidopsis thaliana OX=3702 GN=At3g03770 PE=1 SV=1 && PF13855:Leucine rich repeat|PF07714:Protein tyrosine kinase
T459_22262	2469.05	2757.59	2800.58	482.832	561.797	577.064	2675.74	540.564	2.30762	1.1765e-26	3.93965e-24	T459_22262	8	140530966	140542267	+	2865	protein_coding	Serine/threonine-protein kinase EDR1 && sp|Q9FPR3|EDR1_ARATH Serine/threonine-protein kinase EDR1 OS=Arabidopsis thaliana OX=3702 GN=EDR1 PE=1 SV=1 && PF14381:Ethylene-responsive protein kinase Le-CTR1|PF07714:Protein tyrosine kinase
T459_26505	602.158	1332.25	1915.95	29.91	18.5637	20.4106	1283.45	22.9614	5.80169	1.27334e-26	4.19855e-24	T459_26505	10	230469562	230472923	-	1659	protein_coding	hypothetical protein && sp|Q9SS43|MUC21_ARATH Xylan glycosyltransferase MUCI21 OS=Arabidopsis thaliana OX=3702 GN=MUCI21 PE=1 SV=1 && PF04577:Protein of unknown function (DUF563)
T459_27376	32.2225	16.5497	35.2489	523.852	734.733	881.368	28.007	713.317	-4.67299	1.28298e-26	4.19855e-24	T459_27376	11	33106234	33108578	-	936	protein_coding	Homeobox-leucine zipper protein HOX21 && sp|Q8LC03|ATB13_ARATH Homeobox-leucine zipper protein ATHB-13 OS=Arabidopsis thaliana OX=3702 GN=ATHB-13 PE=2 SV=2 && PF02183:Homeobox associated leucine zipper|PF00046:Homeodomain
T459_15673	3740.83	12563.3	9936.78	43.5831	125.061	116.897	8746.97	95.1804	6.52298	1.57198e-26	5.0865e-24	T459_15673	6	598027	599173	+	288	protein_coding	hypothetical protein && sp|P46522|LEA5D_GOSHI Late embryogenesis abundant protein Lea5-D OS=Gossypium hirsutum OX=3635 GN=LEA5-D PE=2 SV=1 && -
T459_01049	4178.85	6998.45	10964.7	240.134	320.469	295.026	7380.66	285.21	4.69384	1.60441e-26	5.13376e-24	T459_01049	1	30762754	30764733	+	1110	protein_coding	Ubiquinol oxidase 1, mitochondrial && sp|Q41224|AOX1_TOBAC Ubiquinol oxidase 1, mitochondrial OS=Nicotiana tabacum OX=4097 GN=AOX1 PE=1 SV=1 && PF01786:Alternative oxidase
T459_27112	390.698	668.194	938.076	3.41828	0	1.85551	665.656	1.75793	8.52099	1.65093e-26	5.22455e-24	T459_27112	11	15385492	15388036	-	1383	protein_coding	putative methylesterase 11, chloroplastic && sp|Q9FW03|MES11_ARATH Putative methylesterase 11, chloroplastic OS=Arabidopsis thaliana OX=3702 GN=MES11 PE=1 SV=1 && PF12697:Alpha/beta hydrolase family
T459_20991	2676.48	2248.69	2609.56	542.652	557.889	563.148	2511.58	554.563	2.17921	3.7612e-26	1.17734e-23	T459_20991	7	249191714	249195234	-	2244	protein_coding	putative WRKY transcription factor 34 && sp|Q9FG77|WRKY2_ARATH Probable WRKY transcription factor 2 OS=Arabidopsis thaliana OX=3702 GN=WRKY2 PE=1 SV=1 && PF03106:WRKY DNA -binding domain
T459_22589	3893.89	2729.67	3659.06	430.703	473.864	520.471	3427.54	475.013	2.85125	4.21539e-26	1.30532e-23	T459_22589	9	5543926	5549866	-	2424	protein_coding	Cell division cycle protein 48-like protein && sp|Q9SCN8|CD48D_ARATH Cell division control protein 48 homolog D OS=Arabidopsis thaliana OX=3702 GN=CDC48D PE=1 SV=1 && PF02933:Cell division protein 48 (CDC48), domain 2|PF17862:AAA+ lid domain|PF00004:ATPase family associated with various cellular activities (AAA)|PF02359:Cell division protein 48 (CDC48), N-terminal domain
T459_07800	232.606	372.368	242.194	2.56371	5.86223	2.78327	282.389	3.7364	6.25762	5.93979e-26	1.81972e-23	T459_07800	3	16088529	16091006	-	2478	protein_coding	hypothetical protein && sp|O49879|CF0_SOLLC Receptor-like protein Cf-9 homolog OS=Solanum lycopersicum OX=4081 GN=HCR9-0 PE=2 SV=2 && PF08263:Leucine rich repeat N-terminal domain|PF13855:Leucine rich repeat
T459_03336	1073.41	1779.09	503.718	0	2.93112	1.85551	1118.74	1.59554	9.49485	6.76067e-26	2.04941e-23	T459_03336	1	254916158	254918106	+	1575	protein_coding	hypothetical protein && sp|O49879|CF0_SOLLC Receptor-like protein Cf-9 homolog OS=Solanum lycopersicum OX=4081 GN=HCR9-0 PE=2 SV=2 && PF13855:Leucine rich repeat
T459_18072	115.8	35.1681	55.716	2525.26	2322.42	2626.48	68.8946	2491.38	-5.17495	7.12047e-26	2.13599e-23	T459_18072	6	233501837	233508184	+	1476	protein_coding	putative fatty acyl-CoA reductase 5 && sp|Q93ZB9|FACR3_ARATH Fatty acyl-CoA reductase 3 OS=Arabidopsis thaliana OX=3702 GN=FAR3 PE=1 SV=1 && PF03015:Male sterility protein|PF07993:Male sterility protein
T459_01775	955.598	1050.91	1097.26	211.933	176.844	197.612	1034.59	195.463	2.40331	7.66841e-26	2.27665e-23	T459_01775	1	82650315	82661133	+	1584	protein_coding	NAD(H) kinase 1 && sp|Q56YN3|NADK1_ARATH NAD(H) kinase 1 OS=Arabidopsis thaliana OX=3702 GN=NADK1 PE=1 SV=2 && PF01513:ATP-NAD kinase
novel.7980	31.2155	42.4086	29.5636	531.543	366.389	452.745	34.3959	450.226	-3.7091	8.3749e-26	2.46103e-23	-	PGAv.1.6.scaffold1569	66519	70661	-	1301	-	- && - && -
T459_17565	52.3615	46.546	26.1524	650.328	542.256	619.741	41.6867	604.108	-3.85253	1.10142e-25	3.2039e-23	T459_17565	6	221069184	221072753	-	1506	protein_coding	Serine carboxypeptidase-like 45 && sp|Q93Y09|SCP45_ARATH Serine carboxypeptidase-like 45 OS=Arabidopsis thaliana OX=3702 GN=SCPL45 PE=2 SV=1 && PF00450:Serine carboxypeptidase
T459_33412	203.404	201.699	246.742	1110.94	1127.5	1196.8	217.282	1145.08	-2.39866	1.21519e-25	3.49949e-23	T459_33412	PGAv.1.6.scaffold1166	354847	360054	-	1023	protein_coding	At5g63050 [Source:Projected from Arabidopsis thaliana (AT5G63050) UniProtKB/TrEMBL;Acc:Q6NM17] && - && -
T459_15449	25.1738	12.4123	7.95943	747.749	465.07	768.182	15.1818	660.334	-5.43379	1.79653e-25	5.12243e-23	T459_15449	5	235619964	235622057	-	1134	protein_coding	actin && sp|P30167|ACT3_SOLTU Actin-58 OS=Solanum tuberosum OX=4113 GN=AC58 PE=3 SV=1 && PF00022:Actin
T459_06411	14.0973	13.4466	15.9189	796.46	314.606	630.874	14.4876	580.647	-5.32663	1.899e-25	5.3615e-23	T459_06411	2	156621571	156622833	+	1263	protein_coding	hypothetical protein && - && PF13855:Leucine rich repeat
T459_01437	6.04172	8.27485	2.27412	440.958	256.961	313.581	5.53023	337.167	-5.91428	2.88271e-25	8.01599e-23	T459_01437	1	59472078	59473202	-	1125	protein_coding	DNA-damage-repair/toleration protein && sp|Q00874|DR100_ARATH DNA damage-repair/toleration protein DRT100 OS=Arabidopsis thaliana OX=3702 GN=DRT100 PE=2 SV=2 && PF13855:Leucine rich repeat|PF08263:Leucine rich repeat N-terminal domain
T459_20117	971.709	73281	279519	0.85457	0.977039	0	117924	0.610536	17.5588	2.89799e-25	8.01599e-23	T459_20117	7	221657831	221659466	-	1521	protein_coding	Cannabidiolic acid synthase && sp|Q8GTB6|THCAS_CANSA Tetrahydrocannabinolic acid synthase OS=Cannabis sativa OX=3483 GN=THCAS PE=1 SV=1 && PF01565:FAD binding domain|PF08031:Berberine and berberine like
T459_33267	437.017	739.565	543.515	15.3823	29.3112	30.6159	573.366	25.1031	4.51812	2.9227e-25	8.01599e-23	T459_33267	PGAv.1.6.scaffold1110	369519	375726	+	2226	protein_coding	G-type lectin S-receptor-like serine/threonine-protein kinase && sp|O81832|Y4729_ARATH G-type lectin S-receptor-like serine/threonine-protein kinase At4g27290 OS=Arabidopsis thaliana OX=3702 GN=At4g27290 PE=3 SV=4 && PF00954:S-locus glycoprotein domain|PF08276:PAN-like domain|PF07714:Protein tyrosine kinase|PF11883:Domain of unknown function (DUF3403)|PF01453:D-mannose binding lectin
T459_13742	322.225	733.359	502.581	2.56371	3.90815	0	519.388	2.15729	7.91981	4.26527e-25	1.15878e-22	T459_13742	5	4042618	4046154	-	3249	protein_coding	hypothetical protein && sp|Q1MX30|XA21_ORYSI Receptor kinase-like protein Xa21 OS=Oryza sativa subsp. indica OX=39946 GN=XA21 PE=1 SV=1 && PF13855:Leucine rich repeat|PF00069:Protein kinase domain|PF08263:Leucine rich repeat N-terminal domain
T459_25223	325.246	849.207	552.612	1.70914	1.95408	0.927756	575.688	1.53032	8.55684	4.30813e-25	1.15949e-22	T459_25223	10	68711451	68718386	+	876	protein_coding	hypothetical protein && sp|K4BIZ9|WRK70_SOLLC WRKY DNA-binding transcription factor 70 OS=Solanum lycopersicum OX=4081 GN=WRKY70 PE=2 SV=1 && PF03106:WRKY DNA -binding domain
T459_17693	0	2.06871	4.54825	430.703	313.629	346.981	2.20565	363.771	-7.41561	4.41705e-25	1.1778e-22	T459_17693	6	224904800	224905448	-	312	protein_coding	Gibberellin-regulated protein 6 && sp|Q6NMQ7|GASA6_ARATH Gibberellin-regulated protein 6 OS=Arabidopsis thaliana OX=3702 GN=GASA6 PE=3 SV=1 && PF02704:Gibberellin regulated protein
T459_18381	4904.87	4933.88	4437.95	1237.42	1234.98	1302.57	4758.9	1258.32	1.91916	7.22485e-25	1.90882e-22	T459_18381	6	239035393	239037721	+	1881	protein_coding	hypothetical protein && sp|Q9ASS4|Y5838_ARATH Probably inactive leucine-rich repeat receptor-like protein kinase At5g48380 OS=Arabidopsis thaliana OX=3702 GN=At5g48380 PE=1 SV=1 && PF00069:Protein kinase domain
T459_33234	740.11	1335.35	2893.82	22.2188	17.5867	29.6882	1656.43	23.1646	6.15925	8.18316e-25	2.14235e-22	T459_33234	PGAv.1.6.scaffold1095	785541	786791	-	1251	protein_coding	CBL-interacting serine/threonine-protein kinase 20 && sp|O22932|CIPKB_ARATH CBL-interacting serine/threonine-protein kinase 11 OS=Arabidopsis thaliana OX=3702 GN=CIPK11 PE=1 SV=1 && PF03822:NAF domain|PF00069:Protein kinase domain
T459_25800	1186.19	4891.47	4232.14	31.6191	61.5534	39.8935	3436.6	44.3553	6.27726	8.93753e-25	2.31877e-22	T459_25800	10	193867221	193873264	+	468	protein_coding	hypothetical protein && sp|K4BIZ9|WRK70_SOLLC WRKY DNA-binding transcription factor 70 OS=Solanum lycopersicum OX=4081 GN=WRKY70 PE=2 SV=1 && PF03106:WRKY DNA -binding domain
T459_00592	1225.46	367.196	491.211	6.83656	7.81631	8.3498	694.623	7.66756	6.5031	9.82621e-25	2.52656e-22	T459_00592	1	11416215	11418786	+	648	protein_coding	Heat shock 22 kDa protein, mitochondrial && sp|P11890|HS23C_OXYRB Small heat shock protein, chloroplastic OS=Oxybasis rubra OX=3560 GN=HSP23 PE=2 SV=1 && PF00011:Hsp20/alpha crystallin family
T459_26869	472.261	985.742	1143.88	29.0554	38.1045	29.6882	867.295	32.2827	4.74895	1.04854e-24	2.67221e-22	T459_26869	11	4092417	4094441	-	1302	protein_coding	hypothetical protein && sp|P53990|IST1_HUMAN IST1 homolog OS=Homo sapiens OX=9606 GN=IST1 PE=1 SV=1 && PF03398:Regulator of Vps4 activity in the MVB pathway
T459_26975	18.1251	8.27485	2.27412	799.878	594.039	709.733	9.55804	701.217	-6.18115	1.59998e-24	4.04178e-22	T459_26975	11	8278060	8280217	-	1422	protein_coding	Piriformospora indica-insensitive protein 2 && sp|Q5PP26|PII2_ARATH Piriformospora indica-insensitive protein 2 OS=Arabidopsis thaliana OX=3702 GN=PII-2 PE=2 SV=1 && PF13855:Leucine rich repeat
T459_00188	283.961	630.957	559.434	17.946	14.6556	10.2053	491.451	14.269	5.10308	2.11978e-24	5.30829e-22	T459_00188	1	2748735	2749370	+	636	protein_coding	hypothetical protein && - && -
T459_33864	1208.34	1396.38	1487.28	261.499	200.293	221.734	1364	227.842	2.58091	2.77984e-24	6.90119e-22	T459_33864	PGAv.1.6.scaffold1352	306656	312320	+	1869	protein_coding	Mitogen-activated protein kinase kinase kinase 1 && sp|Q39008|M3K1_ARATH Mitogen-activated protein kinase kinase kinase 1 OS=Arabidopsis thaliana OX=3702 GN=MEKK1 PE=1 SV=2 && PF00069:Protein kinase domain
T459_24808	57.3963	132.398	71.6349	22212	4884.22	6138.96	87.1429	11078.4	-6.99002	3.77375e-24	9.28859e-22	T459_24808	10	5243239	5243758	-	345	protein_coding	hypothetical protein && - && -
T459_06320	99.6883	52.7522	81.8684	1018.65	803.126	962.083	78.103	927.952	-3.57051	4.4764e-24	1.09247e-21	T459_06320	2	155200616	155205844	+	1488	protein_coding	Cytochrome 90B1 && sp|O64989|C90B1_ARATH Cytochrome P450 90B1 OS=Arabidopsis thaliana OX=3702 GN=CYP90B1 PE=1 SV=2 && PF00067:Cytochrome P450
T459_18228	292.016	390.987	364.997	5.12742	0	0.927756	349.333	2.01839	7.3739	5.08889e-24	1.23151e-21	T459_18228	6	236615270	236615767	+	498	protein_coding	hypothetical protein && sp|Q9SLD4|ZAT11_ARATH Zinc finger protein ZAT11 OS=Arabidopsis thaliana OX=3702 GN=ZAT11 PE=2 SV=1 && PF13912:C2H2-type zinc finger
T459_09809	317.19	534.762	297.91	15.3823	21.4948	15.7718	383.287	17.5497	4.45243	7.33116e-24	1.75936e-21	T459_09809	3	253513322	253514155	+	834	protein_coding	hypothetical protein && sp|Q9M8T3|Y2910_ARATH Putative gamma-glutamylcyclotransferase At3g02910 OS=Arabidopsis thaliana OX=3702 GN=At3g02910 PE=2 SV=2 && PF06094:Gamma-glutamyl cyclotransferase, AIG2-like
T459_29946	13791.2	19217.3	25557.7	1707.43	1932.58	2084.67	19522.1	1908.23	3.35482	8.97566e-24	2.13621e-21	T459_29946	12	43537678	43539144	-	1311	protein_coding	Polyubiquitin && sp|P0CH04|UBI1P_PETCR Polyubiquitin OS=Petroselinum crispum OX=4043 GN=PCUBI4-1 PE=2 SV=1 && PF00240:Ubiquitin family
T459_01048	540.734	1075.73	1208.7	0	2.93112	0	941.72	0.977039	9.98733	9.68811e-24	2.28687e-21	T459_01048	1	30756760	30759039	+	960	protein_coding	Ubiquinol oxidase 1, mitochondrial && sp|Q8LEE7|AOX3_ARATH Ubiquinol oxidase 3, mitochondrial OS=Arabidopsis thaliana OX=3702 GN=AOX3 PE=1 SV=2 && PF01786:Alternative oxidase
T459_09797	431.983	479.941	624.247	18.8005	24.426	7.42205	512.057	16.8829	4.92438	9.86206e-24	2.309e-21	T459_09797	3	253247660	253248804	-	1023	protein_coding	Inositol-tetrakisphosphate 1-kinase 1 && sp|A0JJZ6|ITPK5_ORYSI Inositol-tetrakisphosphate 1-kinase 5 OS=Oryza sativa subsp. indica OX=39946 GN=ITPK5 PE=3 SV=1 && PF17927:Inositol 1,3,4-trisphosphate 5/6-kinase pre-ATP-grasp domain|PF05770:Inositol 1,3,4-trisphosphate 5/6-kinase ATP-grasp domain
T459_00763	530.664	1342.59	2012.6	9.40027	20.5178	21.3384	1295.29	17.0855	6.24822	1.10024e-23	2.55523e-21	T459_00763	1	16618790	16620143	-	720	protein_coding	Expansin-like B1 && sp|Q850K7|EXLB1_ORYSJ Expansin-like B1 OS=Oryza sativa subsp. japonica OX=39947 GN=EXLB1 PE=2 SV=2 && PF01357:Pollen allergen|PF03330:Lytic transglycolase
T459_13535	411.844	328.925	529.871	2.56371	12.7015	4.63878	423.547	6.63466	6.01639	1.30242e-23	3.00057e-21	T459_13535	4	239670820	239671922	+	723	protein_coding	hypothetical protein && sp|Q1G3Q4|RITF1_ARATH Protein RGF1 INDUCIBLE TRANSCRIPTION FACTOR 1 OS=Arabidopsis thaliana OX=3702 GN=RITF1 PE=1 SV=1 && PF04640:PLATZ transcription factor
T459_29871	14.0973	58.9583	17.0559	2558.58	2156.32	5543.34	30.0372	3419.42	-6.82952	1.63716e-23	3.74182e-21	T459_29871	12	38211653	38213256	-	438	protein_coding	hypothetical protein && sp|P46689|GASA1_ARATH Gibberellin-regulated protein 1 OS=Arabidopsis thaliana OX=3702 GN=GASA1 PE=2 SV=2 && PF02704:Gibberellin regulated protein
T459_22420	426.948	1420.17	652.673	14.5277	7.81631	5.56653	833.264	9.30351	6.47765	1.84476e-23	4.18311e-21	T459_22420	9	1532516	1533490	-	891	protein_coding	1-aminocyclopropane-1-carboxylate oxidase-like protein 1 && sp|Q84MB3|ACCH1_ARATH 1-aminocyclopropane-1-carboxylate oxidase homolog 1 OS=Arabidopsis thaliana OX=3702 GN=At1g06620 PE=2 SV=1 && PF03171:2OG-Fe(II) oxygenase superfamily|PF14226:non-haem dioxygenase in morphine synthesis N-terminal
T459_15128	33.2294	8.27485	15.9189	1209.22	682.95	911.984	19.1411	934.717	-5.60619	2.21714e-23	4.98821e-21	T459_15128	5	222233134	222236821	+	2406	protein_coding	putative leucine-rich repeat receptor-like protein kinase IMK3 && sp|C0LGP9|IMK3_ARATH Probable leucine-rich repeat receptor-like protein kinase IMK3 OS=Arabidopsis thaliana OX=3702 GN=IMK3 PE=1 SV=1 && PF08263:Leucine rich repeat N-terminal domain|PF13855:Leucine rich repeat|PF07714:Protein tyrosine kinase
T459_24389	2027	2486.59	2209.31	163.223	269.663	276.471	2240.97	236.452	3.24527	2.50186e-23	5.58515e-21	T459_24389	9	266880052	266885956	-	570	protein_coding	hypothetical protein && - && PF06172:Cupin superfamily (DUF985)
T459_08159	2955.41	3756.78	2697.11	127.331	263.8	243.072	3136.43	211.401	3.89192	2.84685e-23	6.30644e-21	T459_08159	3	28901368	28903408	-	1521	protein_coding	hypothetical protein && sp|A0A1D6F9Y9|C92C6_MAIZE Trimethyltridecatetraene synthase OS=Zea mays OX=4577 GN=CYP92C6 PE=1 SV=1 && PF00067:Cytochrome P450
T459_13275	13.0904	12.4123	28.4265	839.188	408.402	646.646	17.9764	631.412	-5.14267	3.02093e-23	6.64097e-21	T459_13275	4	234643219	234644728	+	789	protein_coding	Zinc-finger homeodomain protein 6 && sp|Q9M9S0|ZHD4_ARATH Zinc-finger homeodomain protein 4 OS=Arabidopsis thaliana OX=3702 GN=ZHD4 PE=1 SV=1 && PF04770:ZF-HD protein dimerisation region
T459_22828	975.737	1049.87	1544.13	4.27285	26.38	20.4106	1189.91	17.0212	6.13506	3.51327e-23	7.66478e-21	T459_22828	9	18194468	18198800	+	957	protein_coding	Serine/threonine-protein kinase PBS1 && sp|Q0WRY5|PBL7_ARATH Probable serine/threonine-protein kinase PBL7 OS=Arabidopsis thaliana OX=3702 GN=PBL7 PE=1 SV=1 && PF07714:Protein tyrosine kinase
T459_13568	2549.6	4610.13	1934.14	21.3643	68.3927	71.4372	3031.29	53.7314	5.82005	3.87632e-23	8.39326e-21	T459_13568	5	222280	223166	+	795	protein_coding	hypothetical protein && sp|Q55EX9|Y8948_DICDI Putative methyltransferase DDB_G0268948 OS=Dictyostelium discoideum OX=44689 GN=DDB_G0268948 PE=1 SV=2 && PF08241:Methyltransferase domain
T459_31179	441.045	396.158	355.9	6.83656	20.5178	19.4829	397.701	15.6124	4.68042	4.09174e-23	8.79357e-21	T459_31179	12	242887254	242890927	-	2874	protein_coding	hypothetical protein && sp|Q9LQ54|DRL12_ARATH Probable disease resistance protein At1g59620 OS=Arabidopsis thaliana OX=3702 GN=At1g59620 PE=2 SV=3 && PF18052:Rx N-terminal domain|PF00931:NB-ARC domain
T459_19083	0	0	0	1011.81	759.159	1195.88	0	988.949	-12.3111	4.26304e-23	9.09385e-21	T459_19083	7	28173457	28174326	+	645	protein_coding	Transcription factor MYB82 && sp|Q9LTF7|MYB82_ARATH Transcription factor MYB82 OS=Arabidopsis thaliana OX=3702 GN=MYB82 PE=1 SV=1 && PF00249:Myb-like DNA-binding domain
T459_13209	1675.57	1991.14	2035.34	416.176	344.895	392.441	1900.68	384.504	2.30503	4.80156e-23	1.01673e-20	T459_13209	4	233769621	233772376	-	1122	protein_coding	hypothetical protein && - && PF02365:No apical meristem (NAM) protein
T459_26826	41.2851	22.7558	20.4671	424.721	573.522	698.6	28.1693	565.614	-4.32306	5.89291e-23	1.23872e-20	T459_26826	11	3054364	3055603	+	744	protein_coding	Aquaporin TIP4-4 && sp|O82316|TIP41_ARATH Aquaporin TIP4-1 OS=Arabidopsis thaliana OX=3702 GN=TIP4-1 PE=2 SV=1 && PF00230:Major intrinsic protein
T459_06941	1151.95	1301.22	1560.05	188.86	185.637	237.505	1337.74	204.001	2.71305	7.26888e-23	1.51688e-20	T459_06941	2	165646801	165650545	+	2076	protein_coding	hypothetical protein && - && PF04601:Domain of unknown function (DUF569)
T459_31557	1479.21	1541.19	1457.71	234.152	324.377	256.061	1492.71	271.53	2.45951	9.41766e-23	1.95115e-20	T459_31557	12	250484540	250487628	-	504	protein_coding	Mitochondrial fission 1 protein B && sp|Q9M1J1|FIS1A_ARATH Mitochondrial fission 1 protein A OS=Arabidopsis thaliana OX=3702 GN=FIS1A PE=1 SV=1 && PF14852:Fis1 N-terminal tetratricopeptide repeat|PF14853:Fis1 C-terminal tetratricopeptide repeat
T459_04401	78.5423	23.7902	22.7412	2054.39	1811.43	1719.13	41.6912	1861.65	-5.47727	9.72053e-23	1.99951e-20	T459_04401	2	56922379	56926120	+	1086	protein_coding	putative mannitol dehydrogenase && sp|Q7XWU3|CADH6_ORYSJ Probable cinnamyl alcohol dehydrogenase 6 OS=Oryza sativa subsp. japonica OX=39947 GN=CAD6 PE=2 SV=2 && PF00107:Zinc-binding dehydrogenase|PF08240:Alcohol dehydrogenase GroES-like domain
T459_10938	2.01391	1.03436	0	422.158	588.177	596.547	1.01609	535.627	-8.99053	1.04762e-22	2.13229e-20	T459_10938	3	280639359	280640795	-	1080	protein_coding	hypothetical protein && sp|P69781|GAT12_ARATH GATA transcription factor 12 OS=Arabidopsis thaliana OX=3702 GN=GATA12 PE=2 SV=1 && PF00320:GATA zinc finger
T459_01479	222.537	181.012	249.016	1140	1217.39	1178.25	217.522	1178.55	-2.43841	1.05141e-22	2.13229e-20	T459_01479	1	60223631	60224944	-	1314	protein_coding	UDP-glucuronate 4-epimerase 2 && sp|O81312|GAE3_ARATH UDP-glucuronate 4-epimerase 3 OS=Arabidopsis thaliana OX=3702 GN=GAE3 PE=2 SV=1 && PF01370:NAD dependent epimerase/dehydratase family
T459_21815	27.1877	8.27485	7.95943	665.71	523.693	633.657	14.474	607.687	-5.38275	1.29726e-22	2.61247e-20	T459_21815	8	125503206	125504792	-	1587	protein_coding	Cytochrome 86A4 && sp|B3RFJ6|86A22_PETHY Cytochrome P450 86A22 OS=Petunia hybrida OX=4102 GN=CYP86A22 PE=1 SV=1 && PF00067:Cytochrome P450
T459_17189	3784.13	4157.08	5882.02	665.71	549.096	512.121	4607.74	575.642	3.0006	1.36263e-22	2.72506e-20	T459_17189	6	206308336	206311601	-	363	protein_coding	hypothetical protein && sp|Q9C7U8|SBT3H_ARATH Subtilisin-like protease SBT3.17 OS=Arabidopsis thaliana OX=3702 GN=SBT3.17 PE=3 SV=1 && PF05922:Peptidase inhibitor I9
T459_06869	6692.21	14280.3	11470.7	937.464	846.115	847.969	10814.4	877.183	3.62389	1.52187e-22	3.02254e-20	T459_06869	2	164746527	164749441	+	1128	protein_coding	Formate dehydrogenase, mitochondrial && sp|Q07511|FDH_SOLTU Formate dehydrogenase, mitochondrial OS=Solanum tuberosum OX=4113 GN=FDH1 PE=1 SV=2 && PF00389:D-isomer specific 2-hydroxyacid dehydrogenase, catalytic domain|PF02826:D-isomer specific 2-hydroxyacid dehydrogenase, NAD binding domain
T459_18901	4789.07	2604.51	5233.89	291.408	154.372	163.285	4209.16	203.022	4.3731	1.77633e-22	3.50374e-20	T459_18901	7	10073473	10075003	+	558	protein_coding	hypothetical protein && sp|Q9FGT8|TIL_ARATH Temperature-induced lipocalin-1 OS=Arabidopsis thaliana OX=3702 GN=TIL PE=1 SV=1 && PF08212:Lipocalin-like domain
T459_00095	347.399	186.184	195.575	2542.35	3326.82	2981.81	243.052	2950.32	-3.60088	2.08344e-22	4.08155e-20	T459_00095	1	1328958	1331735	+	891	protein_coding	30S ribosomal protein S6 alpha, chloroplastic && sp|Q8VY91|RR6_ARATH 30S ribosomal protein S6 alpha, chloroplastic OS=Arabidopsis thaliana OX=3702 GN=RPS6 PE=2 SV=1 && PF01250:Ribosomal protein S6
T459_26590	22.153	5.17178	4.54825	695.62	647.777	731.071	10.6243	691.489	-6.01211	2.38452e-22	4.63982e-20	T459_26590	10	232172499	232175229	+	2655	protein_coding	Leucine-rich repeat receptor-like tyrosine-protein kinase PXC3 && sp|O22938|PXC3_ARATH Leucine-rich repeat receptor-like tyrosine-protein kinase PXC3 OS=Arabidopsis thaliana OX=3702 GN=PXC3 PE=2 SV=1 && PF07714:Protein tyrosine kinase|PF13855:Leucine rich repeat
T459_15631	19125.1	18247.1	15337.8	384.557	1111.87	885.079	17570	793.835	4.46836	2.44546e-22	4.72647e-20	T459_15631	6	61732	67014	-	3852	protein_coding	ABC transporter B family member 11 && sp|Q9FWX7|AB11B_ARATH ABC transporter B family member 11 OS=Arabidopsis thaliana OX=3702 GN=ABCB11 PE=2 SV=1 && PF00005:ABC transporter|PF00664:ABC transporter transmembrane region
T459_21958	1130.81	1060.22	935.802	207.661	212.994	238.433	1042.27	219.696	2.24645	2.48994e-22	4.78035e-20	T459_21958	8	135372909	135378746	-	1068	protein_coding	Mitochondrial adenine nucleotide transporter ADNT1 && sp|O04619|ADNT1_ARATH Mitochondrial adenine nucleotide transporter ADNT1 OS=Arabidopsis thaliana OX=3702 GN=ADNT1 PE=1 SV=1 && PF00153:Mitochondrial carrier protein
novel.1572	0	3.10307	4.54825	306.791	220.811	331.209	2.55044	286.27	-6.84728	2.52125e-22	4.78109e-20	-	11	8800524	8802418	+	1012	-	- && Q6YY75.2 RecName: Full=Serine/threonine-protein kinase Nek6; AltName: Full=NimA-related protein kinase 6; AltName: Full=OsNek6 && -
novel.1581	398.753	190.322	435.495	3.41828	4.88519	0.927756	341.523	3.07708	6.80017	2.52353e-22	4.78109e-20	-	11	11116082	11117319	+	1130	-	- && - && -
T459_06268	2252.55	1969.41	1940.96	382.847	342.941	456.456	2054.31	394.081	2.38202	2.63228e-22	4.95454e-20	T459_06268	2	154324458	154331947	-	498	protein_coding	V-type proton ATPase 16 kDa proteolipid subunit && sp|P59228|VATL2_ARATH V-type proton ATPase subunit c2 OS=Arabidopsis thaliana OX=3702 GN=VHA-c2 PE=2 SV=1 && PF00137:ATP synthase subunit C
T459_13168	134.932	118.951	78.4572	899.863	903.761	991.771	110.78	931.798	-3.07028	2.6654e-22	4.98429e-20	T459_13168	4	232932575	232935688	+	1053	protein_coding	hypothetical protein && - && -
T459_23539	151.043	126.191	156.914	782.786	813.873	699.528	144.716	765.396	-2.40348	2.82745e-22	5.25323e-20	T459_23539	9	167294005	167304638	+	1134	protein_coding	putative envelope ADP,ATP carrier protein, chloroplastic && sp|Q9M024|TAAC_ARATH Thylakoid ADP,ATP carrier protein, chloroplastic OS=Arabidopsis thaliana OX=3702 GN=TAAC PE=1 SV=1 && PF00153:Mitochondrial carrier protein
T459_18796	24.1669	25.8589	13.6447	304.227	255.007	321.003	21.2235	293.413	-3.78262	3.1506e-22	5.81609e-20	T459_18796	7	4611876	4619966	-	528	protein_coding	hypothetical protein && sp|Q55G87|CANB1_DICDI Calcineurin subunit B type 1 OS=Dictyostelium discoideum OX=44689 GN=cnbA PE=1 SV=1 && PF13499:EF-hand domain pair
T459_12310	438.024	2444.18	1730.61	2.56371	12.7015	5.56653	1537.61	6.94392	7.80212	3.19015e-22	5.85158e-20	T459_12310	4	182526189	182527485	-	714	protein_coding	Pathogen-related protein && sp|P16273|PRPX_HORVU Pathogen-related protein OS=Hordeum vulgare OX=4513 PE=2 SV=2 && -
T459_09655	2744.95	4611.16	2326.43	88.8753	184.66	172.563	3227.51	148.699	4.44084	3.44702e-22	6.28275e-20	T459_09655	3	249225789	249228221	-	324	protein_coding	Protein yippee-like && sp|Q2V3E2|YIPL5_ARATH Protein yippee-like At4g27740 OS=Arabidopsis thaliana OX=3702 GN=At4g27740 PE=3 SV=1 && PF03226:Yippee zinc-binding/DNA-binding /Mis18, centromere assembly
T459_32595	874.035	731.29	689.059	23.0734	61.5534	35.2547	764.795	39.9605	4.26306	6.83622e-22	1.23817e-19	T459_32595	PGAv.1.6.scaffold869	1124940	1128531	+	3117	protein_coding	putative U-box domain-containing protein 42 && sp|Q9CAA7|PUB42_ARATH Putative U-box domain-containing protein 42 OS=Arabidopsis thaliana OX=3702 GN=PUB42 PE=3 SV=1 && PF04564:U-box domain
T459_16606	324.239	904.027	508.266	15.3823	15.6326	21.3384	578.844	17.4511	5.05225	7.18787e-22	1.29373e-19	T459_16606	6	142653241	142656318	-	558	protein_coding	Peroxisomal membrane protein PMP22 && sp|Q9ZS51|PMP22_ARATH Peroxisomal membrane protein PMP22 OS=Arabidopsis thaliana OX=3702 GN=PMP22 PE=1 SV=1 && PF04117:Mpv17 / PMP22 family
T459_05677	27.1877	37.2368	23.8783	447.795	343.918	301.521	29.4343	364.411	-3.62798	7.3133e-22	1.30647e-19	T459_05677	2	143317778	143320095	-	729	protein_coding	hypothetical protein && - && -
T459_26703	66.4589	58.9583	37.523	505.906	614.557	504.699	54.3134	541.721	-3.31453	7.37763e-22	1.30647e-19	T459_26703	11	653267	657438	-	1785	protein_coding	putative sulfate transporter 3.4 && sp|Q9SXS2|SUT33_ARATH Probable sulfate transporter 3.3 OS=Arabidopsis thaliana OX=3702 GN=SULTR3;3 PE=2 SV=2 && PF01740:STAS domain|PF00916:Sulfate permease family
novel.12	697.818	974.364	874.4	148.695	137.762	129.886	848.861	138.781	2.61228	7.39477e-22	1.30647e-19	-	1	3666869	3671516	+	3122	-	- && Q2HIJ8.1 RecName: Full=Probable E3 ubiquitin-protein ligase RHB1A; AltName: Full=RING-H2 finger B1a; AltName: Full=RING-H2 zinc finger protein RHB1a && -
T459_07288	795.493	701.294	601.506	61.5291	97.7039	62.1596	699.431	73.7975	3.24679	7.57353e-22	1.32989e-19	T459_07288	3	1169123	1172755	-	3633	protein_coding	hypothetical protein && sp|Q6L400|R1B16_SOLDE Putative late blight resistance protein homolog R1B-16 OS=Solanum demissum OX=50514 GN=R1B-16 PE=3 SV=1 && PF00931:NB-ARC domain
T459_13127	2273.7	779.905	1489.55	58.1108	63.5075	38.9657	1514.38	53.528	4.82245	7.70853e-22	1.3454e-19	T459_13127	4	232115165	232116695	-	1173	protein_coding	Serpin-ZX && sp|Q9S7T8|SPZX_ARATH Serpin-ZX OS=Arabidopsis thaliana OX=3702 GN=At1g47710 PE=1 SV=1 && PF00079:Serpin (serine protease inhibitor)
T459_07667	6.04172	0	0	522.997	468.001	398.935	2.01391	463.311	-7.79706	8.01806e-22	1.39099e-19	T459_07667	3	10916259	10917098	+	840	protein_coding	Cysteine-rich repeat secretory protein 3 && sp|Q6NM73|PDLP2_ARATH Plasmodesmata-located protein 2 OS=Arabidopsis thaliana OX=3702 GN=PDLP2 PE=1 SV=1 && PF01657:Salt stress response/antifungal
novel.6379	232.606	309.273	202.397	4.27285	3.90815	0	248.092	2.727	6.49954	8.33726e-22	1.4377e-19	-	7	236652564	236652885	+	232	-	- && - && -
T459_21159	1891.06	2157.67	1889.8	472.577	500.244	527.893	1979.51	500.238	1.98461	8.51898e-22	1.4603e-19	T459_21159	8	991227	993858	+	1935	protein_coding	Cysteine-rich receptor-like protein kinase 2 && sp|Q9CAL3|CRK2_ARATH Cysteine-rich receptor-like protein kinase 2 OS=Arabidopsis thaliana OX=3702 GN=CRK2 PE=1 SV=1 && PF01657:Salt stress response/antifungal|PF00069:Protein kinase domain
novel.1564	553.824	1491.54	914.197	0	0	0	986.521	0	12.5117	1.01524e-21	1.72999e-19	-	11	8169009	8171643	+	783	-	- && - && -
novel.4059	344.378	328.925	264.935	20.5097	35.1734	27.8327	312.746	27.8386	3.49524	1.09237e-21	1.85048e-19	-	3	246370188	246374009	-	1674	-	- && Q9SKK8.2 RecName: Full=RING-H2 finger protein ATL22; AltName: Full=RING-type E3 ubiquitin transferase ATL22; Flags: Precursor && PF13947:Wall-associated receptor kinase galacturonan-binding
T459_17447	3389.4	31865.4	35866.3	17.946	79.1401	92.7756	23707	63.2872	8.55002	1.19688e-21	2.01565e-19	T459_17447	6	216689176	216693092	-	2586	protein_coding	putative linoleate 9S-lipoxygenase 5 && sp|Q43191|LOX15_SOLTU Probable linoleate 9S-lipoxygenase 5 OS=Solanum tuberosum OX=4113 GN=LOX1.5 PE=2 SV=1 && PF01477:PLAT/LH2 domain|PF00305:Lipoxygenase
T459_29485	366.531	442.705	463.921	73.493	69.3697	67.7262	424.385	70.1963	2.59512	1.25879e-21	2.1076e-19	T459_29485	12	13325691	13327016	-	378	protein_coding	hypothetical protein && sp|Q8L829|ARI5_ARATH Probable E3 ubiquitin-protein ligase ARI5 OS=Arabidopsis thaliana OX=3702 GN=ARI5 PE=2 SV=1 && -
T459_10604	25.1738	12.4123	23.8783	561.453	315.583	402.646	20.4881	426.561	-4.38159	1.30968e-21	2.18013e-19	T459_10604	3	275078217	275078856	-	504	protein_coding	hypothetical protein && - && PF02298:Plastocyanin-like domain
T459_19094	0	11.3779	10.2336	799.023	926.233	1126.3	7.20382	950.517	-7.05397	1.41685e-21	2.34497e-19	T459_19094	7	30147756	30148623	-	645	protein_coding	Transcription factor MYB82 && sp|Q9LTF7|MYB82_ARATH Transcription factor MYB82 OS=Arabidopsis thaliana OX=3702 GN=MYB82 PE=1 SV=1 && PF00249:Myb-like DNA-binding domain
novel.3904	30.2086	67.2332	29.5636	809.278	732.779	688.395	42.3351	743.484	-4.13266	1.67274e-21	2.75267e-19	-	3	36564222	36565074	-	268	-	- && Q43129.1 RecName: Full=Non-specific lipid-transfer protein; Short=LTP; AltName: Full=GH3; Flags: Precursor && -
novel.4953	12.0834	25.8589	25.0154	530.688	329.262	374.813	20.9859	411.588	-4.2982	2.07667e-21	3.39795e-19	-	5	113045627	113048481	+	2855	-	- && - && -
novel.1257	288.995	190.322	72.7719	6404.15	23571.1	13720.6	184.03	14565.3	-6.30581	2.30901e-21	3.75677e-19	-	10	1051870	1219882	-	760	-	- && - && -
novel.3225	726.013	655.782	818.684	105.967	113.336	141.947	733.493	120.417	2.60701	2.34343e-21	3.79136e-19	-	2	100422084	100437391	-	1461	-	- && Q8LE94.1 RecName: Full=E3 ubiquitin-protein ligase At3g02290; AltName: Full=RING finger protein At3g02290 && PF12678:RING-H2 zinc finger domain
T459_21299	589.067	3262.36	4606.24	5.12742	15.6326	19.4829	2819.22	13.4143	7.71911	2.41602e-21	3.88696e-19	T459_21299	8	11506182	11506724	-	543	protein_coding	hypothetical protein && - && PF00168:C2 domain
novel.5415	539.727	676.469	1178	41.0194	47.8749	27.8327	798.064	38.909	4.35863	2.43015e-21	3.88797e-19	-	6	3525962	3534007	+	5767	-	- && Q6VMW0.1 RecName: Full=8-hydroxyquercetin 8-O-methyltransferase; AltName: Full=Flavonol 8-O-methyltransferase && PF00891:O-methyltransferase domain
T459_34129	68.4728	35.1681	19.33	1042.58	1086.47	1095.68	40.9903	1074.91	-4.70833	2.6641e-21	4.23872e-19	T459_34129	PGAv.1.6.scaffold1463	101020	102408	+	1389	protein_coding	hypothetical protein && sp|Q766C2|NEP2_NEPGR Aspartic proteinase nepenthesin-2 OS=Nepenthes gracilis OX=150966 GN=nep2 PE=1 SV=1 && PF14543:Xylanase inhibitor N-terminal|PF14541:Xylanase inhibitor C-terminal
T459_00982	41.2851	36.2025	23.8783	370.029	353.688	303.376	33.7886	342.364	-3.3361	2.77824e-21	4.39602e-19	T459_00982	1	25649994	25653565	+	2985	protein_coding	Disease resistance protein RGA2 && sp|Q7XA40|RGA3_SOLBU Putative disease resistance protein RGA3 OS=Solanum bulbocastanum OX=147425 GN=RGA3 PE=2 SV=2 && PF18052:Rx N-terminal domain|PF13855:Leucine rich repeat|PF00931:NB-ARC domain
T459_05079	259.794	1066.42	925.568	11.1094	13.6785	11.1331	750.594	11.9737	5.9715	2.99882e-21	4.71913e-19	T459_05079	2	129161667	129162209	-	543	protein_coding	hypothetical protein && sp|O04681|PTI5_SOLLC Pathogenesis-related genes transcriptional activator PTI5 OS=Solanum lycopersicum OX=4081 GN=PTI5 PE=2 SV=1 && PF00847:AP2 domain
T459_03026	1247.61	978.501	940.35	155.532	194.431	184.623	1055.49	178.195	2.5672	3.16326e-21	4.95085e-19	T459_03026	1	243933651	243934400	-	750	protein_coding	hypothetical protein && sp|O04133|SRC2_SOYBN Protein SRC2 OS=Glycine max OX=3847 GN=SRC2 PE=2 SV=1 && PF00168:C2 domain
T459_18026	3897.91	3819.88	3553.32	544.361	756.228	768.182	3757.04	689.59	2.44609	3.49992e-21	5.44815e-19	T459_18026	6	232556189	232558033	-	1845	protein_coding	ETHYLENE INSENSITIVE 3-like 1 protein && sp|O24606|EIN3_ARATH Protein ETHYLENE INSENSITIVE 3 OS=Arabidopsis thaliana OX=3702 GN=EIN3 PE=1 SV=1 && PF04873:Ethylene insensitive 3
T459_03169	257.78	178.944	145.544	1498.92	1591.6	1593.88	194.089	1561.47	-3.00697	5.87596e-21	9.09763e-19	T459_03169	1	251046677	251052746	+	1278	protein_coding	hypothetical protein && sp|Q9M903|TGD4_ARATH Protein TRIGALACTOSYLDIACYLGLYCEROL 4, chloroplastic OS=Arabidopsis thaliana OX=3702 GN=TGD4 PE=1 SV=1 && -
T459_15900	202.398	251.349	195.575	21.3643	21.4948	25.0494	216.44	22.6362	3.25789	8.06935e-21	1.24268e-18	T459_15900	6	7210658	7213690	+	3033	protein_coding	hypothetical protein && sp|Q60CZ8|R1A10_SOLDE Putative late blight resistance protein homolog R1A-10 OS=Solanum demissum OX=50514 GN=R1A-10 PE=3 SV=1 && PF00931:NB-ARC domain
T459_00816	285.975	492.354	436.632	0.85457	0	1.85551	404.987	0.903361	8.78896	9.76889e-21	1.49641e-18	T459_00816	1	18303416	18309544	+	1797	protein_coding	Protein NRT1/ PTR FAMILY 7.3 && sp|Q9LQL2|PTR14_ARATH Protein NRT1/ PTR FAMILY 7.3 OS=Arabidopsis thaliana OX=3702 GN=NPF7.3 PE=1 SV=2 && PF00854:POT family
T459_28164	531.671	546.14	595.82	2086.86	1903.27	2078.17	557.877	2022.77	-1.8586	9.86625e-21	1.50332e-18	T459_28164	11	218625501	218628598	+	2109	protein_coding	hypothetical protein && sp|Q10M00|C3H22_ORYSJ Zinc finger CCCH domain-containing protein 22 OS=Oryza sativa subsp. japonica OX=39947 GN=Os03g0328900 PE=2 SV=2 && PF00642:Zinc finger C-x8-C-x5-C-x3-H type (and similar)
T459_28438	354.447	388.918	442.317	2247.52	1803.61	1823.97	395.227	1958.37	-2.30938	1.16727e-20	1.76921e-18	T459_28438	11	252638152	252644994	-	1509	protein_coding	hypothetical protein && sp|A0A1P8B760|AMI4G_ARATH Probable amidase At4g34880 OS=Arabidopsis thaliana OX=3702 GN=At4g34880 PE=2 SV=1 && PF01425:Amidase
T459_12229	349.413	1491.54	3007.53	0.85457	0	2.78327	1616.16	1.21261	10.3725	1.30574e-20	1.96872e-18	T459_12229	4	172079087	172079557	+	471	protein_coding	hypothetical protein && sp|Q9LPK5|CML44_ARATH Probable calcium-binding protein CML44 OS=Arabidopsis thaliana OX=3702 GN=CML44 PE=2 SV=2 && PF13202:EF hand|PF13499:EF-hand domain pair
T459_24560	0	1.03436	2.27412	487.96	316.56	523.254	1.10283	442.591	-8.7034	1.32111e-20	1.98153e-18	T459_24560	9	270602873	270609441	+	591	protein_coding	Protein YABBY 6 && sp|Q8GW46|YAB5_ARATH Axial regulator YABBY 5 OS=Arabidopsis thaliana OX=3702 GN=YAB5 PE=1 SV=1 && PF04690:YABBY protein
T459_22459	15.1043	25.8589	5.68531	1041.72	509.037	630.874	15.5495	727.211	-5.54083	1.55452e-20	2.31953e-18	T459_22459	9	2490979	2493668	-	2004	protein_coding	Leucine-rich repeat receptor-like protein kinase PXC1 && sp|Q9SJQ1|PXC1_ARATH Leucine-rich repeat receptor-like protein kinase PXC1 OS=Arabidopsis thaliana OX=3702 GN=PXC1 PE=1 SV=1 && PF07714:Protein tyrosine kinase
T459_05844	0	4.13743	3.41118	2575.67	376.16	1212.58	2.5162	1388.14	-9.12142	1.62529e-20	2.41263e-18	T459_05844	2	147005446	147007863	-	1608	protein_coding	Cytochrome P450 like protein [Source:Projected from Arabidopsis thaliana (AT1G11600) UniProtKB/TrEMBL;Acc:Q9SAB7] && sp|O48928|C77A3_SOYBN Cytochrome P450 77A3 OS=Glycine max OX=3847 GN=CYP77A3 PE=2 SV=1 && PF00067:Cytochrome P450
T459_13021	8.05562	5.17178	4.54825	321.318	210.063	620.669	5.92522	384.017	-6.0113	1.72007e-20	2.54023e-18	T459_13021	4	230130397	230131382	+	267	protein_coding	Gibberellin-regulated protein 10 && sp|Q948Z4|SNAK1_SOLTU Snakin-1 OS=Solanum tuberosum OX=4113 GN=SN1 PE=1 SV=1 && -
T459_32937	379.621	369.265	387.738	1946.71	1577.92	1530.8	378.875	1685.14	-2.15326	1.76205e-20	2.58895e-18	T459_32937	PGAv.1.6.scaffold1030	481397	484515	-	1446	protein_coding	putative serine/threonine-protein kinase && sp|Q3EDL4|Y1154_ARATH Probable serine/threonine-protein kinase At1g01540 OS=Arabidopsis thaliana OX=3702 GN=At1g01540 PE=1 SV=2 && PF00069:Protein kinase domain
T459_26793	483.337	327.891	213.768	5.12742	13.6785	8.3498	341.665	9.05192	5.24948	2.0607e-20	3.01239e-18	T459_26793	11	2579051	2581400	+	1971	protein_coding	hypothetical protein && sp|Q9C6K9|LRL11_ARATH LEAF RUST 10 DISEASE-RESISTANCE LOCUS RECEPTOR-LIKE PROTEIN KINASE-like 1.1 OS=Arabidopsis thaliana OX=3702 GN=LRK10L-1.1 PE=2 SV=1 && PF14380:Wall-associated receptor kinase C-terminal|PF00069:Protein kinase domain
T459_17957	164.133	145.844	102.336	940.882	1302.39	1074.34	137.438	1105.87	-3.00683	2.0862e-20	3.03426e-18	T459_17957	6	231084623	231089075	+	1116	protein_coding	hypothetical protein && sp|Q9LY84|GDL76_ARATH GDSL esterase/lipase At5g14450 OS=Arabidopsis thaliana OX=3702 GN=At5g14450 PE=2 SV=1 && PF00657:GDSL-like Lipase/Acylhydrolase|PF16321:Sigma 54 modulation/S30EA ribosomal protein C terminus
T459_01669	395.732	350.647	382.053	1639.92	1484.12	1387.92	376.144	1503.99	-1.99951	2.22673e-20	3.22238e-18	T459_01669	1	71097076	71102441	+	774	protein_coding	hypothetical protein && - && -
T459_05865	243.683	396.158	556.023	17.0914	19.5408	23.1939	398.621	19.942	4.32198	2.46221e-20	3.54533e-18	T459_05865	2	147391332	147395936	-	624	protein_coding	hypothetical protein && - && -
T459_31735	214.481	1273.29	1042.69	3.41828	6.83927	1.85551	843.486	4.03769	7.71535	2.48235e-20	3.55656e-18	T459_31735	PGAv.1.6.scaffold322	1127610	1128659	-	855	protein_coding	hypothetical protein && sp|Q6RYA0|SABP2_TOBAC Salicylic acid-binding protein 2 OS=Nicotiana tabacum OX=4097 GN=SABP2 PE=1 SV=1 && PF12697:Alpha/beta hydrolase family
novel.8566	141.98	59.9927	38.6601	2027.9	3069.86	3058.81	80.211	2718.85	-5.08106	2.60785e-20	3.71786e-18	-	PGAv.1.6.scaffold960	442568	448170	-	2951	-	- && - && -
novel.8356	3.02086	2.06871	3.41118	213.643	212.017	474.083	2.83359	299.914	-6.73122	2.88789e-20	4.09683e-18	-	PGAv.1.6.scaffold4771	125	939	+	724	-	- && - && -
T459_27834	1183.17	1465.68	1784.05	121.349	205.178	144.73	1477.63	157.086	3.23463	2.90318e-20	4.09832e-18	T459_27834	11	113115333	113118944	+	1149	protein_coding	hypothetical protein && - && -
T459_32117	24.1669	18.6184	2.27412	1380.13	832.437	1239.48	15.0198	1150.68	-6.25056	2.9206e-20	4.10281e-18	T459_32117	PGAv.1.6.scaffold588	501915	507126	-	1482	protein_coding	Auxin transporter-like protein 3 && sp|Q8L883|LAX5_MEDTR Auxin transporter-like protein 5 OS=Medicago truncatula OX=3880 GN=LAX5 PE=2 SV=1 && PF01490:Transmembrane amino acid transporter protein
novel.3395	96.6675	71.3706	40.9342	862.261	853.932	847.969	69.6574	854.721	-3.61403	3.33023e-20	4.65553e-18	-	2	164485407	164486512	-	902	-	- && P36688.1 RecName: Full=50S ribosomal protein L12, chloroplastic; AltName: Full=CL12; Flags: Precursor && PF00542:Ribosomal protein L7/L12 C-terminal domain
T459_16565	286.982	715.775	890.319	8.5457	6.83927	18.5551	631.025	11.3134	5.80129	3.44085e-20	4.78693e-18	T459_16565	6	135569997	135573713	-	645	protein_coding	hypothetical protein && - && -
T459_21644	1121.75	664.057	631.069	6886.13	10443.6	8578.03	805.624	8635.91	-3.42196	3.73736e-20	5.17445e-18	T459_21644	8	108482067	108485832	+	1614	protein_coding	3-ketoacyl-CoA synthase 10 && sp|Q570B4|KCS10_ARATH 3-ketoacyl-CoA synthase 10 OS=Arabidopsis thaliana OX=3702 GN=FDH PE=1 SV=2 && PF08392:FAE1/Type III polyketide synthase-like protein|PF08541:3-Oxoacyl-[acyl-carrier-protein (ACP)] synthase III C terminal
T459_24157	11462.1	12820.8	13296.8	3543.05	3272.1	3716.59	12526.6	3510.58	1.83518	3.79189e-20	5.22482e-18	T459_24157	9	261482828	261484816	+	666	protein_coding	GTP-binding nuclear protein Ran1 && sp|P38546|RAN1_SOLLC GTP-binding nuclear protein Ran1 OS=Solanum lycopersicum OX=4081 GN=RAN1 PE=2 SV=1 && PF00071:Ras family
T459_33641	266.842	194.459	264.935	1275.02	1529.07	1714.49	242.079	1506.19	-2.63751	4.04547e-20	5.54769e-18	T459_33641	PGAv.1.6.scaffold1263	330910	334298	+	1329	protein_coding	hypothetical protein && sp|Q8VZ40|PUB14_ARATH U-box domain-containing protein 14 OS=Arabidopsis thaliana OX=3702 GN=PUB14 PE=1 SV=1 && PF00514:Armadillo/beta-catenin-like repeat
novel.4468	635.387	513.041	922.157	34.1828	61.5534	33.3992	690.195	43.0451	4.00563	4.19327e-20	5.72312e-18	-	4	237426433	237427804	+	478	-	- && Q8GW29.2 RecName: Full=Cytokinin riboside 5'-monophosphate phosphoribohydrolase LOG7; AltName: Full=Protein LONELY GUY 7 && -
T459_11069	12.0834	32.065	20.4671	351.228	656.57	642.007	21.5385	549.935	-4.67484	4.27478e-20	5.80684e-18	T459_11069	4	125448	127103	-	1563	protein_coding	3-ketoacyl-CoA synthase 17 && sp|O48780|KCS11_ARATH 3-ketoacyl-CoA synthase 11 OS=Arabidopsis thaliana OX=3702 GN=KCS11 PE=1 SV=1 && PF08392:FAE1/Type III polyketide synthase-like protein|PF08541:3-Oxoacyl-[acyl-carrier-protein (ACP)] synthase III C terminal
T459_22510	18.1251	6.20614	14.7818	493.942	255.007	418.418	13.0377	389.122	-4.90012	4.31639e-20	5.83584e-18	T459_22510	9	3626152	3632864	-	1374	protein_coding	Threonine dehydratase biosynthetic, chloroplastic && sp|Q9AXU4|TD_NICAT Threonine dehydratase OS=Nicotiana attenuata OX=49451 GN=TD PE=1 SV=1 && PF00291:Pyridoxal-phosphate dependent enzyme
novel.2857	15.1043	21.7215	13.6447	180.314	221.788	205.962	16.8235	202.688	-3.58705	4.37797e-20	5.89144e-18	-	2	38185137	38185544	+	319	-	- && - && -
T459_05547	7.04867	10.3436	0	408.485	527.601	736.638	5.79741	557.574	-6.56868	5.36605e-20	7.18752e-18	T459_05547	2	140623469	140638214	+	837	protein_coding	Pistil-specific extensin-like protein && sp|Q03211|PEXLP_TOBAC Pistil-specific extensin-like protein OS=Nicotiana tabacum OX=4097 PE=2 SV=1 && PF01190:Pollen proteins Ole e I like
T459_18056	0	4.13743	14.7818	4225.85	1109.92	3236.01	6.30641	2857.26	-8.84045	5.65253e-20	7.53618e-18	T459_18056	6	233236243	233237415	-	528	protein_coding	hypothetical protein && - && PF01190:Pollen proteins Ole e I like
T459_05635	266.842	1549.47	1875.01	0	3.90815	1.85551	1230.44	1.92122	9.35513	6.39343e-20	8.4847e-18	T459_05635	2	142754896	142757253	-	606	protein_coding	hypothetical protein && sp|Q10KX8|HFB4D_ORYSJ Heat stress transcription factor B-4d OS=Oryza sativa subsp. japonica OX=39947 GN=HSFB4D PE=3 SV=1 && PF00447:HSF-type DNA-binding
T459_00785	34.2364	6.20614	10.2336	1439.1	743.526	1517.81	16.892	1233.48	-6.18491	6.91027e-20	9.12853e-18	T459_00785	1	17172067	17173278	+	1212	protein_coding	Lipid transfer protein EARLI 1 && sp|Q00451|PRF1_SOLLC 36.4 kDa proline-rich protein OS=Solanum lycopersicum OX=4081 GN=TPRP-F1 PE=2 SV=1 && PF14547:Hydrophobic seed protein
T459_17068	152.05	159.291	175.107	4.27285	6.83927	11.1331	162.149	7.41506	4.45848	7.46164e-20	9.78235e-18	T459_17068	6	201237874	201242163	-	1761	protein_coding	hypothetical protein && sp|Q8RY59|RCD1_ARATH Inactive poly [ADP-ribose] polymerase RCD1 OS=Arabidopsis thaliana OX=3702 GN=RCD1 PE=1 SV=1 && PF12174:RCD1-SRO-TAF4 (RST) plant domain
T459_10476	14.0973	29.9963	17.0559	923.79	634.098	2667.3	20.3832	1408.4	-6.10998	7.47315e-20	9.78235e-18	T459_10476	3	272211877	272212686	+	810	protein_coding	Chitin-binding lectin 1 && sp|P08252|CHI1_TOBAC Endochitinase A OS=Nicotiana tabacum OX=4097 GN=CHN48 PE=1 SV=2 && PF00187:Chitin recognition protein
T459_23175	39.2712	23.7902	11.3706	544.361	482.657	539.026	24.8107	522.015	-4.38779	8.11771e-20	1.0578e-17	T459_23175	9	63629076	63632548	+	1521	protein_coding	Glycerol-3-phosphate 2-O-acyltransferase 4 && sp|O80437|GPAT6_ARATH Glycerol-3-phosphate 2-O-acyltransferase 6 OS=Arabidopsis thaliana OX=3702 GN=GPAT6 PE=1 SV=1 && PF12710:haloacid dehalogenase-like hydrolase|PF01553:Acyltransferase
T459_24091	219.516	231.696	211.493	1371.59	2711.28	2243.31	220.902	2108.73	-3.2547	8.90714e-20	1.15397e-17	T459_24091	9	257711584	257728600	+	2286	protein_coding	Beta-amyrin synthase && sp|E7DN63|BAMS_SOLLC Beta-amyrin synthase OS=Solanum lycopersicum OX=4081 GN=TTS1 PE=1 SV=1 && PF13249:Squalene-hopene cyclase N-terminal domain|PF13243:Squalene-hopene cyclase C-terminal domain
T459_33649	117.813	100.333	50.0307	1947.57	1344.41	1169.9	89.3922	1487.29	-4.05451	8.93584e-20	1.15397e-17	T459_33649	PGAv.1.6.scaffold1263	451951	457141	-	708	protein_coding	Peptidyl-prolyl cis-trans isomerase FKBP16-3, chloroplastic && sp|O22870|FK163_ARATH Peptidyl-prolyl cis-trans isomerase FKBP16-3, chloroplastic OS=Arabidopsis thaliana OX=3702 GN=FKBP16-3 PE=1 SV=2 && PF00254:FKBP-type peptidyl-prolyl cis-trans isomerase
T459_20544	24.1669	10.3436	14.7818	376.865	258.915	267.194	16.4307	300.991	-4.19188	1.04164e-19	1.33915e-17	T459_20544	7	239927913	239931807	-	945	protein_coding	Protein BZR1-like protein 4 && sp|Q9ZV88|BEH4_ARATH BES1/BZR1 homolog protein 4 OS=Arabidopsis thaliana OX=3702 GN=BEH4 PE=1 SV=1 && PF05687:BES1/BZR1 plant transcription factor, N-terminal
T459_14191	5721.51	5237.98	4303.78	852.861	539.325	791.376	5087.75	727.854	2.80509	1.10582e-19	1.41535e-17	T459_14191	5	23748942	23751884	-	1533	protein_coding	Pyruvate kinase, cytosolic isozyme && sp|P22200|KPYC_SOLTU Pyruvate kinase, cytosolic isozyme OS=Solanum tuberosum OX=4113 PE=2 SV=1 && PF00224:Pyruvate kinase, barrel domain|PF02887:Pyruvate kinase, alpha/beta domain
T459_35222	1196.26	2267.31	874.4	26.4917	2.93112	12.0608	1445.99	13.8279	6.69978	1.196e-19	1.524e-17	T459_35222	PGAv.1.6.scaffold2441	13762	14718	-	957	protein_coding	hypothetical protein && sp|Q5NUF4|HIDM_GLYEC 2-hydroxyisoflavanone dehydratase OS=Glycyrrhiza echinata OX=46348 GN=HIDM PE=1 SV=1 && PF07859:alpha/beta hydrolase fold
T459_20703	1608.1	4684.6	8278.94	18.8005	81.0942	38.038	4857.22	45.9776	6.72511	1.23594e-19	1.56796e-17	T459_20703	7	243550248	243553908	+	2487	protein_coding	G-type lectin S-receptor-like serine/threonine-protein kinase && sp|O81832|Y4729_ARATH G-type lectin S-receptor-like serine/threonine-protein kinase At4g27290 OS=Arabidopsis thaliana OX=3702 GN=At4g27290 PE=3 SV=4 && PF11883:Domain of unknown function (DUF3403)|PF08276:PAN-like domain|PF00954:S-locus glycoprotein domain|PF07714:Protein tyrosine kinase|PF01453:D-mannose binding lectin
T459_02747	31.2155	17.5841	22.7412	250.389	257.938	226.372	23.8469	244.9	-3.35804	1.34267e-19	1.69589e-17	T459_02747	1	211167629	211170546	+	1563	protein_coding	Protein trichome birefringence-like 6 && sp|Q9LZQ1|TBL6_ARATH Protein trichome birefringence-like 6 OS=Arabidopsis thaliana OX=3702 GN=TBL6 PE=2 SV=1 && PF14416:PMR5 N terminal Domain|PF13839:GDSL/SGNH-like Acyl-Esterase family found in Pmr5 and Cas1p
novel.6378	299.065	630.957	164.874	2.56371	2.93112	3.71102	364.965	3.06862	6.89713	1.36383e-19	1.71509e-17	-	7	236638416	236640412	+	776	-	- && - && -
T459_09769	1446.99	30897.3	104304	68.3656	47.8749	30.6159	45549.3	48.9521	9.86148	1.39584e-19	1.74771e-17	T459_09769	3	252590387	252591931	+	1545	protein_coding	Cytochrome 89A9 && sp|Q9SRQ1|C89A9_ARATH Cytochrome P450 89A9 OS=Arabidopsis thaliana OX=3702 GN=CYP89A9 PE=2 SV=1 && PF00067:Cytochrome P450
T459_13635	3834.48	6068.57	8174.34	612.727	525.647	605.824	6025.79	581.399	3.37344	1.41347e-19	1.76212e-17	T459_13635	5	1380377	1398562	-	2826	protein_coding	Zinc-metallopeptidase, peroxisomal && sp|O22941|IDE1_ARATH Insulin-degrading enzyme-like 1, peroxisomal OS=Arabidopsis thaliana OX=3702 GN=PXM16 PE=2 SV=1 && PF05193:Peptidase M16 inactive domain|PF00675:Insulinase (Peptidase family M16)|PF16187:Middle or third domain of peptidase_M16
T459_20856	246.703	178.944	173.97	1245.11	1066.93	1106.81	199.872	1139.62	-2.51065	1.56329e-19	1.94051e-17	T459_20856	7	246441069	246453828	-	2073	protein_coding	Cell division protein FtsZ && sp|Q42545|FTSZ1_ARATH Cell division protein FtsZ homolog 1, chloroplastic OS=Arabidopsis thaliana OX=3702 GN=FTSZ1 PE=1 SV=2 && PF00091:Tubulin/FtsZ family, GTPase domain|PF13813:Membrane bound O-acyl transferase family|PF12327:FtsZ family, C-terminal domain
T459_09318	13.0904	11.3779	2.27412	314.482	264.777	258.844	8.91414	279.368	-4.95297	1.58002e-19	1.95285e-17	T459_09318	3	226054925	226058593	-	3669	protein_coding	Leucine-rich repeat receptor protein kinase EMS1 && sp|Q9LYN8|EMS1_ARATH Leucine-rich repeat receptor protein kinase EMS1 OS=Arabidopsis thaliana OX=3702 GN=EMS1 PE=1 SV=1 && PF13855:Leucine rich repeat|PF00069:Protein kinase domain
T459_33265	923.376	1575.32	1123.42	21.3643	50.806	70.5094	1207.37	47.5599	4.66818	1.72408e-19	2.1218e-17	T459_33265	PGAv.1.6.scaffold1110	356987	360643	-	2445	protein_coding	G-type lectin S-receptor-like serine/threonine-protein kinase && sp|O81832|Y4729_ARATH G-type lectin S-receptor-like serine/threonine-protein kinase At4g27290 OS=Arabidopsis thaliana OX=3702 GN=At4g27290 PE=3 SV=4 && PF01453:D-mannose binding lectin|PF00954:S-locus glycoprotein domain|PF08276:PAN-like domain|PF11883:Domain of unknown function (DUF3403)|PF07714:Protein tyrosine kinase
T459_22174	257.78	239.971	202.397	1366.46	2022.47	2437.21	233.383	1942.05	-3.05634	1.78288e-19	2.18483e-17	T459_22174	8	139110676	139113933	+	633	protein_coding	Auxin-induced protein AUX28 && sp|O24407|IAA16_ARATH Auxin-responsive protein IAA16 OS=Arabidopsis thaliana OX=3702 GN=IAA16 PE=1 SV=1 && PF02309:AUX/IAA family
T459_01519	1233.52	1781.16	1370.16	170.914	247.191	218.023	1461.61	212.042	2.78587	1.81577e-19	2.2157e-17	T459_01519	1	61575784	61578844	+	2424	protein_coding	hypothetical protein && sp|Q39202|RLK1_ARATH G-type lectin S-receptor-like serine/threonine-protein kinase RLK1 OS=Arabidopsis thaliana OX=3702 GN=RLK1 PE=2 SV=2 && PF01453:D-mannose binding lectin|PF00069:Protein kinase domain
T459_10117	23854.7	26124.7	50274	2737.19	1590.62	1605.95	33417.8	1977.92	4.07849	1.82594e-19	2.21871e-17	T459_10117	3	263984749	263988942	-	2607	protein_coding	hypothetical protein && sp|M1BJF6|JOKA2_SOLTU Protein JOKA2 OS=Solanum tuberosum OX=4113 GN=JOKA2 PE=1 SV=1 && PF00564:PB1 domain|PF16158:Ig-like domain from next to BRCA1 gene|PF00569:Zinc finger, ZZ type
T459_28202	400.767	1099.52	1062.02	18.8005	39.0815	23.1939	854.101	27.0253	4.98525	1.94743e-19	2.3564e-17	T459_28202	11	225127060	225130296	-	1014	protein_coding	hypothetical protein && sp|Q8VY07|EPN1_ARATH Clathrin interactor EPSIN 1 OS=Arabidopsis thaliana OX=3702 GN=EPSIN1 PE=1 SV=1 && PF01417:ENTH domain
T459_28715	3286.69	3502.33	4737	693.056	761.113	633.657	3842.01	695.942	2.46482	2.2127e-19	2.66616e-17	T459_28715	11	261316698	261326354	-	1614	protein_coding	Pheophorbide a oxygenase, chloroplastic && sp|Q9FYC2|PAO_ARATH Pheophorbide a oxygenase, chloroplastic OS=Arabidopsis thaliana OX=3702 GN=PAO PE=1 SV=1 && PF08417:Pheophorbide a oxygenase|PF00355:Rieske [2Fe-2S] domain
T459_23250	881.084	696.122	903.964	162.368	156.326	180.912	827.056	166.536	2.31199	2.84916e-19	3.41876e-17	T459_23250	9	76167904	76171326	+	3423	protein_coding	hypothetical protein && sp|O48851|RLP22_ARATH Receptor like protein 22 OS=Arabidopsis thaliana OX=3702 GN=RLP22 PE=2 SV=1 && PF08263:Leucine rich repeat N-terminal domain|PF13855:Leucine rich repeat
T459_15799	590.074	509.938	569.668	97.421	122.13	119.68	556.56	113.077	2.30041	2.89776e-19	3.46264e-17	T459_15799	6	3468019	3475120	-	2190	protein_coding	hypothetical protein && sp|Q66GN3|NPGR2_ARATH Protein NPGR2 OS=Arabidopsis thaliana OX=3702 GN=NPGR2 PE=1 SV=1 && -
T459_02736	598.13	2088.37	2499.26	42.7285	53.7371	41.749	1728.59	46.0715	5.23005	2.95665e-19	3.51841e-17	T459_02736	1	209997546	209999990	-	993	protein_coding	hypothetical protein && sp|O22900|WRK23_ARATH WRKY transcription factor 23 OS=Arabidopsis thaliana OX=3702 GN=WRKY23 PE=2 SV=1 && PF03106:WRKY DNA -binding domain
novel.950	384.656	531.659	184.204	0	2.93112	1.85551	366.84	1.59554	7.88791	2.99228e-19	3.54505e-17	-	10	7997255	7999646	+	2301	-	- && Q9SLC4.1 RecName: Full=RING-H2 finger protein ATL40; AltName: Full=RING-type E3 ubiquitin transferase ATL40 && -
novel.3796	148.022	159.291	185.341	1485.24	1046.41	951.877	164.218	1161.18	-2.82268	3.00365e-19	3.54505e-17	-	3	277802752	277806142	+	1812	-	- && Q9SND9.1 RecName: Full=Uncharacterized acetyltransferase At3g50280 && PF02458:Transferase family
T459_12586	141.98	248.246	292.225	2.56371	0.977039	5.56653	227.484	3.03576	6.22074	3.25988e-19	3.83176e-17	T459_12586	4	209110554	209110778	+	225	protein_coding	hypothetical protein && - && -
T459_21766	1249.63	1100.56	1267.82	267.48	295.066	223.589	1206	262.045	2.2025	3.32631e-19	3.89395e-17	T459_21766	8	124626876	124629135	-	1416	protein_coding	putative ripening-related protein 1 && sp|Q9M2R0|FTIP3_ARATH FT-interacting protein 3 OS=Arabidopsis thaliana OX=3702 GN=FTIP3 PE=1 SV=1 && PF08372:Plant phosphoribosyltransferase C-terminal
T459_16556	24.1669	16.5497	12.5077	206.806	323.4	325.642	17.7414	285.283	-4.00055	3.46328e-19	4.03787e-17	T459_16556	6	134249127	134249393	-	267	protein_coding	hypothetical protein && sp|Q9LUZ6|TBL44_ARATH Protein PMR5 OS=Arabidopsis thaliana OX=3702 GN=PMR5 PE=2 SV=1 && -
T459_03213	1330.18	2473.15	1636.23	47.0014	127.992	88.1368	1813.19	87.7101	4.3714	3.74824e-19	4.35249e-17	T459_03213	1	251951833	251952345	+	513	protein_coding	hypothetical protein && - && -
T459_23116	2271.69	3113.41	1830.67	11.964	76.209	42.6768	2405.26	43.6166	5.78837	3.84801e-19	4.4504e-17	T459_23116	9	53942645	53944639	-	1995	protein_coding	L-type lectin-domain containing receptor kinase IV.3 && sp|O80939|LRK41_ARATH L-type lectin-domain containing receptor kinase IV.1 OS=Arabidopsis thaliana OX=3702 GN=LECRK41 PE=2 SV=1 && PF00139:Legume lectin domain|PF00069:Protein kinase domain
T459_23069	569.935	485.113	548.064	105.967	124.084	118.753	534.371	116.268	2.20124	3.86587e-19	4.45317e-17	T459_23069	9	48264329	48266195	-	675	protein_coding	putative glutathione S-transferase && sp|Q9SR36|GSTU8_ARATH Glutathione S-transferase U8 OS=Arabidopsis thaliana OX=3702 GN=GSTU8 PE=2 SV=1 && PF00043:Glutathione S-transferase, C-terminal domain|PF02798:Glutathione S-transferase, N-terminal domain
T459_06283	2.01391	2.06871	2.27412	911.826	220.811	337.703	2.11891	490.113	-7.85638	4.15899e-19	4.77174e-17	T459_06283	2	154640406	154642504	-	771	protein_coding	hypothetical protein && - && -
T459_03539	1337.23	3593.35	7389.76	4.27285	39.0815	20.4106	4106.78	21.255	7.59821	4.28271e-19	4.89419e-17	T459_03539	1	281113560	281117192	+	1410	protein_coding	Serine carboxypeptidase-like 17 && sp|Q9C7Z9|SCP18_ARATH Serine carboxypeptidase-like 18 OS=Arabidopsis thaliana OX=3702 GN=SCPL18 PE=2 SV=2 && PF00450:Serine carboxypeptidase
T459_00637	3618.99	1942.52	5360.11	186.296	256.961	203.178	3640.54	215.479	4.07877	5.0073e-19	5.69961e-17	T459_00637	1	12569559	12572043	+	855	protein_coding	GEM-like protein 5 && sp|Q9LYV6|GEML5_ARATH GEM-like protein 5 OS=Arabidopsis thaliana OX=3702 GN=At5g13200 PE=1 SV=1 && PF02893:GRAM domain
T459_08160	3088.32	3336.83	5690.99	144.422	331.216	240.289	4038.72	238.642	4.08157	5.0645e-19	5.74203e-17	T459_08160	3	28912306	28916647	-	2730	protein_coding	Lipoxygenase 4, chloroplastic && sp|O24371|LOX31_SOLTU Linoleate 13S-lipoxygenase 3-1, chloroplastic OS=Solanum tuberosum OX=4113 GN=LOX3.1 PE=1 SV=1 && PF01477:PLAT/LH2 domain|PF00305:Lipoxygenase
T459_05960	673.651	530.625	794.806	3266.17	3527.11	3413.21	666.361	3402.16	-2.35234	5.30194e-19	5.98766e-17	T459_05960	2	149284487	149287471	+	1299	protein_coding	Phytoene synthase, chloroplastic && sp|P37272|PSY_CAPAN Bifunctional 15-cis-phytoene synthase, chromoplastic OS=Capsicum annuum OX=4072 GN=PSY1 PE=1 SV=1 && PF00494:Squalene/phytoene synthase
T459_29462	375.593	418.914	475.292	84.6025	81.0942	72.3649	423.266	79.3539	2.41442	5.37055e-19	6.04144e-17	T459_29462	12	12507848	12512303	+	495	protein_coding	Thioredoxin-like 3-2, chloroplastic && sp|Q8VZT6|TRL32_ARATH Thioredoxin-like 3-2, chloroplastic OS=Arabidopsis thaliana OX=3702 GN=WCRKC2 PE=2 SV=1 && PF00085:Thioredoxin
T459_01326	264.829	257.555	231.961	1069.07	1466.53	1201.44	251.448	1245.68	-2.30809	5.43357e-19	6.08856e-17	T459_01326	1	56380082	56387452	-	1113	protein_coding	Cell division protein FtsY-like protein, chloroplastic && sp|O80842|CFTSY_ARATH Cell division protein FtsY homolog, chloroplastic OS=Arabidopsis thaliana OX=3702 GN=CPFTSY PE=1 SV=2 && PF00448:SRP54-type protein, GTPase domain|PF02881:SRP54-type protein, helical bundle domain
T459_03904	385.663	442.705	205.808	1.70914	7.81631	0.927756	344.725	3.4844	6.65439	6.03213e-19	6.73307e-17	T459_03904	1	305676863	305677573	+	711	protein_coding	hypothetical protein && - && PF03168:Late embryogenesis abundant protein
T459_23792	1468.14	11814.4	28557.3	81.1842	45.9208	34.327	13946.6	53.8106	8.01712	6.19993e-19	6.89365e-17	T459_23792	9	226054579	226056990	-	1053	protein_coding	NAC domain-containing protein 55 && sp|Q9SQL0|JA2_SOLLC NAC domain-containing protein JA2 OS=Solanum lycopersicum OX=4081 GN=JA2 PE=2 SV=1 && PF02365:No apical meristem (NAM) protein
T459_34475	1558.76	3746.44	6351.63	147.841	131.9	111.331	3885.61	130.357	4.8974	7.67122e-19	8.49676e-17	T459_34475	PGAv.1.6.scaffold1652	218722	219552	-	831	protein_coding	hypothetical protein && sp|O04133|SRC2_SOYBN Protein SRC2 OS=Glycine max OX=3847 GN=SRC2 PE=2 SV=1 && PF00168:C2 domain
T459_08226	8149.27	7936.62	6715.49	97.421	425.012	224.517	7600.46	248.983	4.93265	8.52903e-19	9.41069e-17	T459_08226	3	30283506	30285151	+	297	protein_coding	hypothetical protein && sp|Q93WF6|SAG21_ARATH Protein SENESCENCE-ASSOCIATED GENE 21, mitochondrial OS=Arabidopsis thaliana OX=3702 GN=SAG21 PE=2 SV=1 && -
T459_03370	2916.14	2700.7	3447.57	705.875	668.294	786.737	3021.47	720.302	2.06848	8.89865e-19	9.78104e-17	T459_03370	1	255717163	255720754	-	2010	protein_coding	BEL1-like homeodomain protein 10 && sp|Q9SJ56|BLH1_ARATH BEL1-like homeodomain protein 1 OS=Arabidopsis thaliana OX=3702 GN=BLH1 PE=1 SV=1 && PF05920:Homeobox KN domain|PF07526:Associated with HOX
T459_10151	2255.57	1559.81	2193.39	340.119	305.813	388.73	2002.93	344.887	2.53778	1.02766e-18	1.12527e-16	T459_10151	3	264611243	264619767	+	2835	protein_coding	ABC transporter A family member 7 && sp|Q9STT5|AB7A_ARATH ABC transporter A family member 7 OS=Arabidopsis thaliana OX=3702 GN=ABCA7 PE=3 SV=2 && PF00005:ABC transporter|PF12698:ABC-2 family transporter protein
T459_26267	169.168	1658.07	3223.57	3.41828	4.88519	5.56653	1683.6	4.62334	8.51133	1.1617e-18	1.26722e-16	T459_26267	10	224443716	224444039	+	324	protein_coding	hypothetical protein && sp|Q9FNH6|NHL3_ARATH NDR1/HIN1-like protein 3 OS=Arabidopsis thaliana OX=3702 GN=NHL3 PE=1 SV=1 && -
T459_28896	2109.57	2418.33	2341.21	642.637	512.945	527.893	2289.7	561.158	2.02832	1.22031e-18	1.32613e-16	T459_28896	11	265511021	265515857	+	504	protein_coding	hypothetical protein && sp|Q3B8G0|CZIB_XENLA CXXC motif containing zinc binding protein OS=Xenopus laevis OX=8355 GN=czib PE=2 SV=1 && PF05907:Eukaryotic protein of unknown function (DUF866)
T459_09315	690.77	882.306	975.599	162.368	123.107	124.319	849.558	136.598	2.63561	1.28545e-18	1.39167e-16	T459_09315	3	225743978	225745036	+	1017	protein_coding	HSFB2A [Source:Projected from Arabidopsis thaliana (AT5G62020) UniProtKB/TrEMBL;Acc:A0A384KDZ5] && sp|Q9SCW4|HFB2A_ARATH Heat stress transcription factor B-2a OS=Arabidopsis thaliana OX=3702 GN=HSFB2A PE=2 SV=1 && PF00447:HSF-type DNA-binding
T459_34908	1769.22	4377.4	3880.79	259.789	244.26	199.467	3342.47	234.505	3.8331	1.31753e-18	1.42106e-16	T459_34908	PGAv.1.6.scaffold1965	37522	42280	+	825	protein_coding	Cystinosin-like protein && sp|P57758|CTNS_ARATH Cystinosin homolog OS=Arabidopsis thaliana OX=3702 GN=At5g40670 PE=2 SV=1 && PF04193:PQ loop repeat
T459_26774	1319.11	1963.21	618.561	0.85457	14.6556	12.0608	1300.29	9.19032	7.1542	1.32987e-18	1.42901e-16	T459_26774	11	2343708	2346333	-	1797	protein_coding	putative receptor-like protein kinase && sp|Q9FF31|LRL21_ARATH LEAF RUST 10 DISEASE-RESISTANCE LOCUS RECEPTOR-LIKE PROTEIN KINASE-like 2.1 OS=Arabidopsis thaliana OX=3702 GN=LRK10L-2.1 PE=3 SV=1 && PF00069:Protein kinase domain|PF14380:Wall-associated receptor kinase C-terminal
T459_35278	2798.32	2504.18	2186.57	668.274	626.282	634.585	2496.36	643.047	1.95683	1.33652e-18	1.43082e-16	T459_35278	PGAv.1.6.scaffold2602	3176	15498	+	1098	protein_coding	La-related protein 6A && sp|Q94A38|LRP6A_ARATH La-related protein 6A OS=Arabidopsis thaliana OX=3702 GN=LARP6A PE=2 SV=1 && PF05383:La domain
T459_17351	2722.8	2802.07	3040.5	870.807	933.072	891.573	2855.12	898.484	1.66802	1.35181e-18	1.44183e-16	T459_17351	6	212813472	212820301	-	3732	protein_coding	putative phospholipid-transporting ATPase 5 && sp|Q9LVK9|ALA7_ARATH Probable phospholipid-transporting ATPase 7 OS=Arabidopsis thaliana OX=3702 GN=ALA7 PE=3 SV=3 && PF13246:Cation transport ATPase (P-type)|PF16209:Phospholipid-translocating ATPase N-terminal|PF16212:Phospholipid-translocating P-type ATPase C-terminal
T459_08723	237.641	320.65	324.063	36.7465	44.9438	38.9657	294.118	40.2187	2.87175	1.39431e-18	1.47999e-16	T459_08723	3	111536211	111540673	+	474	protein_coding	hypothetical protein && sp|Q8L9S1|R18AL_ARATH 60S ribosomal protein L18a-like protein OS=Arabidopsis thaliana OX=3702 GN=At1g29970 PE=2 SV=2 && -
novel.2931	679.693	308.238	296.773	18.8005	22.4719	14.8441	428.235	18.7055	4.51832	1.39786e-18	1.47999e-16	-	2	112622539	112623793	+	994	-	- && - && -
novel.1250	0	3.10307	3.41118	185.442	150.464	182.768	2.17142	172.891	-6.3467	1.49191e-18	1.57377e-16	-	10	232171450	232172416	+	967	-	- && - && -
novel.1172	7.04867	0	0	400.793	555.935	604.897	2.34956	520.542	-7.7519	1.5834e-18	1.66419e-16	-	10	212664705	212666514	+	1397	-	- && - && -
T459_17759	25.1738	9.30921	2.27412	1087.87	688.812	872.09	12.2524	882.923	-6.16024	1.5946e-18	1.66986e-16	T459_17759	6	226069154	226075929	-	1830	protein_coding	Nucleobase-ascorbate transporter 6 && sp|Q27GI3|NAT6_ARATH Nucleobase-ascorbate transporter 6 OS=Arabidopsis thaliana OX=3702 GN=NAT6 PE=2 SV=2 && PF00860:Permease family
T459_18746	705.874	1116.07	903.964	17.0914	52.7601	51.9543	908.636	40.6019	4.48748	1.71943e-18	1.79407e-16	T459_18746	7	3159737	3161758	-	1746	protein_coding	hypothetical protein && sp|O04567|Y1719_ARATH Probable inactive receptor kinase At1g27190 OS=Arabidopsis thaliana OX=3702 GN=At1g27190 PE=1 SV=1 && PF07714:Protein tyrosine kinase
T459_02402	0	6.20614	4.54825	2338.1	352.711	1130.01	3.58479	1273.61	-8.48198	1.74682e-18	1.81606e-16	T459_02402	1	193273645	193277582	+	1101	protein_coding	GDSL esterase/lipase && sp|Q9SF78|GDL29_ARATH GDSL esterase/lipase At1g71691 OS=Arabidopsis thaliana OX=3702 GN=At1g71691 PE=2 SV=1 && PF00657:GDSL-like Lipase/Acylhydrolase
T459_11371	189.307	493.388	205.808	1.70914	5.86223	4.63878	296.168	4.07005	6.20176	2.04434e-18	2.11773e-16	T459_11371	4	9384439	9386935	-	2259	protein_coding	hypothetical protein && sp|Q1MX30|XA21_ORYSI Receptor kinase-like protein Xa21 OS=Oryza sativa subsp. indica OX=39946 GN=XA21 PE=1 SV=1 && PF00069:Protein kinase domain|PF13855:Leucine rich repeat
T459_10777	427.955	823.348	1094.99	8.5457	32.2423	18.5551	782.098	19.781	5.31119	2.14645e-18	2.21554e-16	T459_10777	3	278058285	278061518	-	1389	protein_coding	Protein SAR DEFICIENT 1 && sp|Q9C9T2|SARD1_ARATH Protein SAR DEFICIENT 1 OS=Arabidopsis thaliana OX=3702 GN=SARD1 PE=1 SV=1 && PF07887:Calmodulin binding protein-like
T459_11550	2789.26	2093.54	1293.98	186.296	223.742	178.129	2058.92	196.056	3.39289	2.17787e-18	2.23994e-16	T459_11550	4	15490236	15494073	+	3549	protein_coding	hypothetical protein && sp|Q1MX30|XA21_ORYSI Receptor kinase-like protein Xa21 OS=Oryza sativa subsp. indica OX=39946 GN=XA21 PE=1 SV=1 && PF13855:Leucine rich repeat|PF08263:Leucine rich repeat N-terminal domain|PF00069:Protein kinase domain
T459_29424	357.468	241.005	169.422	2178.3	2806.05	2568.03	255.965	2517.46	-3.2971	2.26504e-18	2.3213e-16	T459_29424	12	10893127	10904315	+	1470	protein_coding	Acetolactate synthase small subunit 1, chloroplastic && sp|Q93YZ7|ILVH2_ARATH Acetolactate synthase small subunit 2, chloroplastic OS=Arabidopsis thaliana OX=3702 GN=At2g31810 PE=1 SV=1 && PF10369:Small subunit of acetolactate synthase|PF01842:ACT domain|PF13710:ACT domain
T459_07127	818.653	776.802	864.167	167.496	156.326	208.745	819.874	177.522	2.20723	2.29222e-18	2.34083e-16	T459_07127	2	168384205	168386346	+	1314	protein_coding	hypothetical protein && sp|Q9LU91|SKI14_ARATH F-box protein SKIP14 OS=Arabidopsis thaliana OX=3702 GN=SKIP14 PE=1 SV=1 && PF12937:F-box-like
T459_26810	174.203	472.701	517.363	0	3.90815	3.71102	388.089	2.53973	7.28424	2.32753e-18	2.36849e-16	T459_26810	11	2718773	2720786	+	1767	protein_coding	putative receptor-like protein kinase && sp|Q9FF31|LRL21_ARATH LEAF RUST 10 DISEASE-RESISTANCE LOCUS RECEPTOR-LIKE PROTEIN KINASE-like 2.1 OS=Arabidopsis thaliana OX=3702 GN=LRK10L-2.1 PE=3 SV=1 && PF07714:Protein tyrosine kinase|PF14380:Wall-associated receptor kinase C-terminal
T459_22062	102.709	71.3706	5.68531	7250.17	8056.66	11597.9	59.9217	8968.24	-7.2238	2.36075e-18	2.39384e-16	T459_22062	8	137273518	137276697	+	1359	protein_coding	hypothetical protein && sp|O04496|AED3_ARATH Aspartyl protease AED3 OS=Arabidopsis thaliana OX=3702 GN=AED3 PE=1 SV=1 && PF14541:Xylanase inhibitor C-terminal|PF14543:Xylanase inhibitor N-terminal
T459_14968	107.744	113.779	96.6502	487.96	448.461	530.676	106.058	489.032	-2.20431	2.42719e-18	2.45257e-16	T459_14968	5	204243342	204249592	+	3063	protein_coding	Leucine-rich repeat receptor-like protein kinase TDR && sp|Q9FII5|TDR_ARATH Leucine-rich repeat receptor-like protein kinase TDR OS=Arabidopsis thaliana OX=3702 GN=TDR PE=1 SV=1 && PF08263:Leucine rich repeat N-terminal domain|PF00069:Protein kinase domain|PF13855:Leucine rich repeat
T459_28711	505.49	819.21	569.668	5065.04	4323.4	3734.22	631.456	4374.22	-2.79224	2.6336e-18	2.65183e-16	T459_28711	11	261241529	261252180	+	630	protein_coding	Superoxide dismutase [Cu-Zn], chloroplastic && sp|P14831|SODCP_SOLLC Superoxide dismutase [Cu-Zn], chloroplastic OS=Solanum lycopersicum OX=4081 GN=SODCP.2 PE=1 SV=1 && PF00080:Copper/zinc superoxide dismutase (SODC)
novel.355	723.999	1102.62	1356.51	114.512	69.3697	104.836	1061.05	96.2395	3.46139	2.78077e-18	2.79027e-16	-	1	224408301	224416203	+	1940	-	- && Q4TU14.1 RecName: Full=E3 ubiquitin-protein ligase RHF1A; AltName: Full=RING-H2 finger F1a; AltName: Full=RING-H2 zinc finger protein RHF1a && -
novel.4111	333.301	548.209	455.962	46.1468	58.6223	57.5209	445.824	54.0967	3.04414	2.80707e-18	2.80687e-16	-	3	268703759	268705389	-	1089	-	- && - && -
T459_30935	3174.92	581.308	1016.53	23.0734	21.4948	31.5437	1590.92	25.3706	5.97057	2.86324e-18	2.85314e-16	T459_30935	12	232521719	232523649	-	1683	protein_coding	Pre-mRNA-splicing factor ATP-dependent RNA helicase PRP16 && sp|F4K2E9|PRP16_ARATH Pre-mRNA-splicing factor ATP-dependent RNA helicase DEAH7 OS=Arabidopsis thaliana OX=3702 GN=CUV PE=1 SV=1 && PF00271:Helicase conserved C-terminal domain|PF04408:Helicase associated domain (HA2)|PF07717:Oligonucleotide/oligosaccharide-binding (OB)-fold
T459_10566	37.2573	40.3399	29.5636	470.868	280.41	332.137	35.7202	361.138	-3.33611	3.16747e-18	3.14211e-16	T459_10566	3	274518254	274521981	-	1341	protein_coding	putative receptor-like protein kinase && sp|Q0V7T5|Y1864_ARATH Probable receptor-like protein kinase At1g80640 OS=Arabidopsis thaliana OX=3702 GN=At1g80640 PE=2 SV=1 && PF00069:Protein kinase domain
T459_13060	3061.14	4885.26	6923.57	31.6191	170.005	94.6311	4956.66	98.7516	5.65075	3.17506e-18	3.14211e-16	T459_13060	4	231055005	231057755	+	1293	protein_coding	Alpha-amylase type B isozyme && sp|P17859|AMYA_VIGMU Alpha-amylase OS=Vigna mungo OX=3915 GN=AMY1.1 PE=2 SV=1 && PF07821:Alpha-amylase C-terminal beta-sheet domain|PF00128:Alpha amylase, catalytic domain
T459_21650	208.439	2632.44	3216.75	0	0	0	2019.21	0	13.545	3.2086e-18	3.16443e-16	T459_21650	8	110076073	110078769	+	795	protein_coding	hypothetical protein && sp|Q9SAH7|WRK40_ARATH Probable WRKY transcription factor 40 OS=Arabidopsis thaliana OX=3702 GN=WRKY40 PE=1 SV=1 && PF03106:WRKY DNA -binding domain
T459_18493	0	4.13743	0	2028.75	340.986	1430.6	1.37914	1266.78	-9.82447	3.25929e-18	3.20345e-16	T459_18493	6	240752525	240755468	+	1365	protein_coding	3-ketoacyl-CoA synthase 17 && sp|Q5XEP9|KCS2_ARATH 3-ketoacyl-CoA synthase 2 OS=Arabidopsis thaliana OX=3702 GN=KCS2 PE=2 SV=2 && PF08541:3-Oxoacyl-[acyl-carrier-protein (ACP)] synthase III C terminal|PF08392:FAE1/Type III polyketide synthase-like protein
T459_31048	297.051	716.809	277.443	1.70914	8.79335	1.85551	430.434	4.11933	6.72892	3.28617e-18	3.21888e-16	T459_31048	12	238757888	238760464	-	2169	protein_coding	hypothetical protein && sp|P0DO05|9DC1_SOLPI Receptor-like protein 9DC1 OS=Solanum pimpinellifolium OX=4084 GN=9DC1 PE=3 SV=1 && PF13855:Leucine rich repeat
T459_04676	433.997	452.014	507.129	106.821	85.9794	99.2699	464.38	97.3568	2.25247	3.44044e-18	3.35857e-16	T459_04676	2	102474609	102475268	+	660	protein_coding	E3 ubiquitin-protein ligase RNF5 && sp|Q09463|RNF5_CAEEL E3 ubiquitin ligase rnf-5 OS=Caenorhabditis elegans OX=6239 GN=rnf-5 PE=1 SV=1 && PF13920:Zinc finger, C3HC4 type (RING finger)
T459_24304	17.1182	10.3436	2.27412	332.428	808.011	699.528	9.91196	613.322	-5.93908	3.70485e-18	3.60447e-16	T459_24304	9	265342179	265346990	+	765	protein_coding	hypothetical protein && - && PF06219:Protein of unknown function (DUF1005)
T459_26807	256.773	303.066	122.803	2.56371	6.83927	4.63878	227.547	4.68059	5.61851	3.97835e-18	3.85752e-16	T459_26807	11	2694185	2700155	+	2484	protein_coding	putative receptor-like protein kinase && sp|Q9FID6|Y5392_ARATH Probable receptor-like protein kinase At5g39020 OS=Arabidopsis thaliana OX=3702 GN=At5g39020 PE=2 SV=1 && PF14380:Wall-associated receptor kinase C-terminal|PF00069:Protein kinase domain
T459_33408	1359.39	2714.15	773.202	9.40027	39.0815	32.4714	1615.58	26.9844	5.90739	4.03341e-18	3.89779e-16	T459_33408	PGAv.1.6.scaffold1166	186341	187348	+	1008	protein_coding	hypothetical protein && - && PF07816:Protein of unknown function (DUF1645)
T459_26802	66.4589	49.6491	56.8531	381.138	682.95	626.235	57.6537	563.441	-3.28805	4.21578e-18	4.0604e-16	T459_26802	11	2669779	2672219	+	1290	protein_coding	putative protein phosphatase 2C 3 && sp|Q0JMD4|P2C03_ORYSJ Probable protein phosphatase 2C 3 OS=Oryza sativa subsp. japonica OX=39947 GN=Os01g0513100 PE=2 SV=2 && PF00481:Protein phosphatase 2C
novel.2781	118.82	104.47	131.899	5.12742	6.83927	3.71102	118.397	5.2259	4.50668	4.44526e-18	4.26715e-16	-	12	243107422	243114707	-	1770	-	- && - && -
T459_16584	931.431	858.516	493.485	83.7479	84.0253	85.3535	761.144	84.3756	3.17358	4.48483e-18	4.29083e-16	T459_16584	6	137363654	137364649	+	996	protein_coding	Protein SAR DEFICIENT 4 [Source:Projected from Arabidopsis thaliana (AT5G52810) UniProtKB/Swiss-Prot;Acc:Q9FLY0] && sp|Q9FLY0|SARD4_ARATH Protein SAR DEFICIENT 4 OS=Arabidopsis thaliana OX=3702 GN=SARD4 PE=1 SV=1 && PF02423:Ornithine cyclodeaminase/mu-crystallin family
T459_12422	0	0	0	759.713	278.456	507.482	0	515.217	-11.3706	4.60793e-18	4.39401e-16	T459_12422	4	196506092	196511368	-	714	protein_coding	hypothetical protein && - && -
T459_13623	1003.93	12170.2	11475.2	2.56371	35.1734	14.8441	8216.46	17.5271	8.87671	4.68661e-18	4.45429e-16	T459_13623	5	1107254	1108111	+	858	protein_coding	Glucan endo-1,3-beta-glucosidase, basic vacuolar isoform && sp|P36401|E13H_TOBAC Glucan endo-1,3-beta-glucosidase, acidic isoform PR-Q' OS=Nicotiana tabacum OX=4097 PE=1 SV=1 && PF00332:Glycosyl hydrolases family 17
T459_12981	412.851	554.415	1145.02	37.6011	26.38	20.4106	704.096	28.1306	4.64316	5.62211e-18	5.32584e-16	T459_12981	4	228747854	228750181	+	1074	protein_coding	U-box domain-containing protein 4 && sp|Q681N2|PUB15_ARATH U-box domain-containing protein 15 OS=Arabidopsis thaliana OX=3702 GN=PUB15 PE=2 SV=2 && PF00514:Armadillo/beta-catenin-like repeat
T459_00710	1276.82	972.295	1011.98	199.115	243.283	233.794	1087.03	225.397	2.27048	5.79992e-18	5.47626e-16	T459_00710	1	14348410	14355571	-	1623	protein_coding	GATA transcription factor 26 && sp|Q8W4H1|GAT26_ARATH GATA transcription factor 26 OS=Arabidopsis thaliana OX=3702 GN=GATA26 PE=2 SV=1 && PF16550:UCH-binding domain|PF13919:Asx homology domain|PF00320:GATA zinc finger
T459_26790	1569.84	1228.82	1210.97	90.5844	186.614	106.692	1336.54	127.964	3.3862	5.9523e-18	5.58647e-16	T459_26790	11	2568490	2570916	+	1983	protein_coding	putative serine/threonine-protein kinase && sp|Q9C6K9|LRL11_ARATH LEAF RUST 10 DISEASE-RESISTANCE LOCUS RECEPTOR-LIKE PROTEIN KINASE-like 1.1 OS=Arabidopsis thaliana OX=3702 GN=LRK10L-1.1 PE=2 SV=1 && PF14380:Wall-associated receptor kinase C-terminal|PF00069:Protein kinase domain
T459_20512	47.3268	15.5153	21.6042	598.199	605.764	458.311	28.1488	554.091	-4.2953	5.95543e-18	5.58647e-16	T459_20512	7	239213808	239216684	+	825	protein_coding	Fatty-acid-binding protein 3 && sp|Q9C8L2|FAP3_ARATH Fatty-acid-binding protein 3, chloroplastic OS=Arabidopsis thaliana OX=3702 GN=FAP3 PE=1 SV=1 && PF02431:Chalcone-flavanone isomerase
T459_31986	106.737	189.287	45.4825	2832.9	2621.39	3152.51	113.836	2868.94	-4.65432	6.36358e-18	5.94995e-16	T459_31986	PGAv.1.6.scaffold523	465687	465992	+	306	protein_coding	hypothetical protein && - && -
T459_01016	1467.13	1398.45	1259.86	339.264	318.515	250.494	1375.15	302.758	2.18322	6.39419e-18	5.95922e-16	T459_01016	1	27271333	27278232	-	1590	protein_coding	Polyamine transporter PUT1 && sp|Q9C6S5|PHSB_ARATH Probable polyamine transporter At1g31830 OS=Arabidopsis thaliana OX=3702 GN=At1g31830 PE=2 SV=1 && PF13520:Amino acid permease
T459_19946	262.815	320.65	287.677	1.70914	12.7015	3.71102	290.381	6.04055	5.60993	6.66459e-18	6.19119e-16	T459_19946	7	207455523	207456852	+	900	protein_coding	Cytochrome && sp|Q9LUC6|C7A14_ARATH Cytochrome P450 72A14 OS=Arabidopsis thaliana OX=3702 GN=CYP72A14 PE=2 SV=1 && PF00067:Cytochrome P450
T459_07128	16.1112	17.5841	13.6447	188.86	173.913	290.388	15.78	217.72	-3.78378	7.81289e-18	7.23459e-16	T459_07128	2	168392236	168394649	+	2001	protein_coding	hypothetical protein && - && PF12796:Ankyrin repeats (3 copies)|PF13857:Ankyrin repeats (many copies)
T459_05860	11.0765	7.24049	7.95943	184.587	127.992	141.019	8.7588	151.199	-4.10617	8.72165e-18	8.05019e-16	T459_05860	2	147197693	147199593	+	897	protein_coding	putative xyloglucan endotransglucosylase/hydrolase protein 8 && sp|Q8L9A9|XTH8_ARATH Probable xyloglucan endotransglucosylase/hydrolase protein 8 OS=Arabidopsis thaliana OX=3702 GN=XTH8 PE=2 SV=2 && PF06955:Xyloglucan endo-transglycosylase (XET) C-terminus|PF00722:Glycosyl hydrolases family 16
T459_04462	141.98	57.924	62.5384	1249.38	1372.74	1183.82	87.4809	1268.65	-3.85648	8.96347e-18	8.24697e-16	T459_04462	2	71854134	71857967	+	1026	protein_coding	hypothetical protein && - && -
T459_22332	3348.12	2760.7	1523.66	61.5291	156.326	145.658	2544.16	121.171	4.39316	9.05853e-18	8.30789e-16	T459_22332	8	142081134	142082509	+	864	protein_coding	Phosphoglycerate mutase-like protein AT74 && sp|Q9MAA2|AT74_ARATH Phosphoglycerate mutase-like protein AT74 OS=Arabidopsis thaliana OX=3702 GN=At3g05170 PE=2 SV=1 && PF00300:Histidine phosphatase superfamily (branch 1)
T459_33682	372.573	239.971	379.779	2214.19	4143.62	3685.05	330.774	3347.62	-3.33932	9.23002e-18	8.43829e-16	T459_33682	PGAv.1.6.scaffold1273	257922	261563	+	1332	protein_coding	putative protein phosphatase 2C 5 && sp|O80492|P2C05_ARATH Probable protein phosphatase 2C 5 OS=Arabidopsis thaliana OX=3702 GN=At1g09160 PE=2 SV=1 && PF00481:Protein phosphatase 2C
T459_23083	142.987	248.246	249.016	0	1.95408	1.85551	213.416	1.26986	7.4368	9.53815e-18	8.69239e-16	T459_23083	9	49534530	49535466	-	663	protein_coding	putative glutathione S-transferase && sp|Q03664|GSTX3_TOBAC Probable glutathione S-transferase OS=Nicotiana tabacum OX=4097 PE=2 SV=1 && PF00043:Glutathione S-transferase, C-terminal domain|PF02798:Glutathione S-transferase, N-terminal domain
T459_03533	437.017	308.238	411.616	41.8739	57.6453	58.4486	385.624	52.6559	2.87452	9.86522e-18	8.9621e-16	T459_03533	1	279187812	279192499	-	2892	protein_coding	Protein NLP2 && sp|O22864|NLP8_ARATH Protein NLP8 OS=Arabidopsis thaliana OX=3702 GN=NLP8 PE=2 SV=1 && PF00564:PB1 domain|PF02042:RWP-RK domain
T459_15653	16.1112	12.4123	5.68531	202.533	167.074	206.89	11.4029	192.165	-4.06253	1.02801e-17	9.30966e-16	T459_15653	6	202796	205330	-	1464	protein_coding	hypothetical protein && - && -
T459_18207	214.481	914.371	2585.68	6.83656	6.83927	8.3498	1238.18	7.34188	7.39793	1.07026e-17	9.66187e-16	T459_18207	6	236249006	236253037	+	1233	protein_coding	putative serine/threonine-protein kinase RLCKVII && sp|Q9LQQ8|PBL5_ARATH Probable serine/threonine-protein kinase PBL5 OS=Arabidopsis thaliana OX=3702 GN=PBL5 PE=2 SV=1 && PF00069:Protein kinase domain
T459_25834	753.201	647.507	1008.57	52.1288	98.6809	87.209	803.094	79.3396	3.34126	1.14183e-17	1.02757e-15	T459_25834	10	195846615	195848281	+	648	protein_coding	Protein LURP-one-related 15 && sp|Q9LZX1|LOR15_ARATH Protein LURP-one-related 15 OS=Arabidopsis thaliana OX=3702 GN=At5g01750 PE=1 SV=1 && PF04525:LURP-one-related
T459_12585	162.119	140.672	104.61	1.70914	1.95408	4.63878	135.801	2.76733	5.62322	1.2025e-17	1.0788e-15	T459_12585	4	209091319	209091582	+	264	protein_coding	hypothetical protein && - && -
T459_28425	39.2712	56.8896	25.0154	479.414	424.035	393.368	40.392	432.272	-3.41636	1.2937e-17	1.15702e-15	T459_28425	11	251887946	251893912	-	3837	protein_coding	Indole-3-acetaldehyde oxidase && sp|Q7G9P4|ALDO3_ARATH Abscisic-aldehyde oxidase OS=Arabidopsis thaliana OX=3702 GN=AAO3 PE=1 SV=1 && PF00941:FAD binding domain in molybdopterin dehydrogenase|PF02738:Molybdopterin-binding domain of aldehyde dehydrogenase|PF01799:[2Fe-2S] binding domain|PF01315:Aldehyde oxidase and xanthine dehydrogenase, a/b hammerhead domain
T459_20637	299.065	278.242	270.621	968.228	962.383	911.984	282.642	947.532	-1.74489	1.51516e-17	1.35088e-15	T459_20637	7	242098808	242102914	-	726	protein_coding	hypothetical protein && - && -
T459_08082	207.432	355.819	369.545	0	0	0	310.932	0	10.8457	1.56785e-17	1.39271e-15	T459_08082	3	26458433	26460787	+	2355	protein_coding	hypothetical protein && sp|Q7FAZ3|LERK1_ORYSJ G-type lectin S-receptor-like serine/threonine-protein kinase LECRK1 OS=Oryza sativa subsp. japonica OX=39947 GN=LECRK1 PE=2 SV=1 && PF01453:D-mannose binding lectin|PF00069:Protein kinase domain|PF00954:S-locus glycoprotein domain
T459_29487	177.224	498.56	612.876	12.8186	5.86223	4.63878	429.553	7.77319	5.77845	1.57175e-17	1.39271e-15	T459_29487	12	13339538	13339975	-	438	protein_coding	hypothetical protein && - && PF05553:Cotton fibre expressed protein
T459_09338	2830.54	6973.63	13583.3	187.151	286.272	196.684	7795.84	223.369	5.12539	1.57827e-17	1.3942e-15	T459_09338	3	229380953	229384603	-	1572	protein_coding	Oxalate--CoA ligase && sp|M4IQQ7|CCL9_HUMLU Probable CoA ligase CCL9 OS=Humulus lupulus OX=3486 GN=CCL9 PE=2 SV=1 && PF13193:AMP-binding enzyme C-terminal domain|PF00501:AMP-binding enzyme
T459_25379	152.05	155.153	142.133	544.361	557.889	602.113	149.779	568.121	-1.92286	1.60036e-17	1.40939e-15	T459_25379	10	112757176	112758468	+	1293	protein_coding	UDP-glucuronate 4-epimerase 5 && sp|O81312|GAE3_ARATH UDP-glucuronate 4-epimerase 3 OS=Arabidopsis thaliana OX=3702 GN=GAE3 PE=2 SV=1 && PF01370:NAD dependent epimerase/dehydratase family
T459_06488	8.05562	2.06871	0	393.957	2734.73	6471.1	3.37478	3199.93	-9.87156	1.63036e-17	1.43144e-15	T459_06488	2	157955012	157955938	-	543	protein_coding	Ribulose bisphosphate carboxylase small chain 3A/3C, chloroplastic && sp|O65349|RBS_CAPAN Ribulose bisphosphate carboxylase small subunit, chloroplastic OS=Capsicum annuum OX=4072 GN=RBCS PE=2 SV=1 && PF12338:Ribulose-1,5-bisphosphate carboxylase small subunit|PF00101:Ribulose bisphosphate carboxylase, small chain
T459_26266	618.269	6313.71	20061.2	30.7645	30.2882	29.6882	8997.72	30.247	8.21657	1.65994e-17	1.45298e-15	T459_26266	10	224419297	224419980	-	684	protein_coding	hypothetical protein && sp|Q9FNH6|NHL3_ARATH NDR1/HIN1-like protein 3 OS=Arabidopsis thaliana OX=3702 GN=NHL3 PE=1 SV=1 && PF03168:Late embryogenesis abundant protein
T459_03441	3700.55	4994.91	6028.7	759.713	446.507	515.832	4908.05	574.017	3.09565	1.67109e-17	1.45831e-15	T459_03441	1	262725281	262726246	+	966	protein_coding	hypothetical protein && sp|P22241|DRPD_CRAPL Desiccation-related protein PCC27-45 OS=Craterostigma plantagineum OX=4153 PE=2 SV=1 && PF03168:Late embryogenesis abundant protein
novel.4858	111.772	817.141	735.679	3.41828	3.90815	2.78327	554.864	3.3699	7.36455	1.82708e-17	1.58961e-15	-	5	19815355	19817819	+	1146	-	- && Q9FMY4.1 RecName: Full=Uncharacterized protein At5g23160 && -
T459_27716	14.0973	24.8246	5.68531	303.372	346.849	344.197	14.8691	331.473	-4.47004	1.8546e-17	1.6087e-15	T459_27716	11	83254308	83256847	+	1230	protein_coding	putative pectate lyase 22 && sp|Q9FXD8|PLY5_ARATH Probable pectate lyase 5 OS=Arabidopsis thaliana OX=3702 GN=At1g67750 PE=2 SV=2 && PF00544:Pectate lyase
T459_34222	405.802	329.96	426.398	55.5471	61.5534	76.076	387.387	64.3922	2.58946	1.98249e-17	1.71447e-15	T459_34222	PGAv.1.6.scaffold1569	23910	25209	-	1209	protein_coding	hypothetical protein && sp|O49403|HFA4A_ARATH Heat stress transcription factor A-4a OS=Arabidopsis thaliana OX=3702 GN=HSFA4A PE=1 SV=1 && PF00447:HSF-type DNA-binding
T459_04132	989.835	2166.98	1669.21	172.623	132.877	160.502	1608.67	155.334	3.37198	2.05958e-17	1.7758e-15	T459_04132	2	8745242	8747026	+	1233	protein_coding	hypothetical protein && sp|Q9FLS0|FB253_ARATH F-box protein At5g07610 OS=Arabidopsis thaliana OX=3702 GN=At5g07610 PE=2 SV=1 && -
T459_19151	544.761	3000.67	5895.66	31.6191	39.0815	24.1216	3147.03	31.6074	6.63792	2.15042e-17	1.84859e-15	T459_19151	7	40352416	40353352	-	441	protein_coding	hypothetical protein && - && -
T459_17492	19.1321	13.4466	3.41118	609.309	337.078	958.372	11.9966	634.92	-5.71638	2.35324e-17	2.01692e-15	T459_17492	6	219439582	219442707	-	1119	protein_coding	hypothetical protein && - && PF04862:Protein of unknown function (DUF642)
T459_28205	10.0695	9.30921	1.13706	450.359	214.948	350.692	6.8386	338.666	-5.61312	2.54132e-17	2.17102e-15	T459_28205	11	226385430	226387946	+	657	protein_coding	hypothetical protein && - && -
T459_10454	410.837	425.12	527.597	0.85457	0	0	454.518	0.284857	10.4317	2.54812e-17	2.17102e-15	T459_10454	3	271832882	271839639	-	642	protein_coding	putative calcium-binding protein CML30 && - && PF13499:EF-hand domain pair
T459_08081	184.272	792.317	403.657	0.85457	0.977039	0.927756	460.082	0.919788	8.96969	2.59967e-17	2.20842e-15	T459_08081	3	26455086	26457458	+	2373	protein_coding	hypothetical protein && sp|Q7FAZ3|LERK1_ORYSJ G-type lectin S-receptor-like serine/threonine-protein kinase LECRK1 OS=Oryza sativa subsp. japonica OX=39947 GN=LECRK1 PE=2 SV=1 && PF00954:S-locus glycoprotein domain|PF01453:D-mannose binding lectin|PF00069:Protein kinase domain
T459_13858	1133.83	4215	1044.96	0	9.77039	0.927756	2131.26	3.56605	9.24522	2.69216e-17	2.28026e-15	T459_13858	5	7461901	7463596	-	1458	protein_coding	Cytochrome && sp|A0A068Q5V6|C7150_PRUMU Cytochrome P450 71AU50 OS=Prunus mume OX=102107 GN=CYP71AU50 PE=2 SV=1 && PF00067:Cytochrome P450
T459_31575	349.413	1167.79	586.724	0	1.95408	0	701.308	0.651359	10.1483	3.11135e-17	2.62759e-15	T459_31575	12	250664185	250666029	+	1845	protein_coding	hypothetical protein && sp|O49879|CF0_SOLLC Receptor-like protein Cf-9 homolog OS=Solanum lycopersicum OX=4081 GN=HCR9-0 PE=2 SV=2 && PF13855:Leucine rich repeat|PF08263:Leucine rich repeat N-terminal domain
T459_31929	465.212	2012.86	2175.2	27.3462	48.8519	26.9049	1551.09	34.3677	5.49758	3.28889e-17	2.7694e-15	T459_31929	PGAv.1.6.scaffold504	1126597	1129752	+	3156	protein_coding	Receptor-like protein kinase HAIKU2 && sp|F4I2N7|RLK7_ARATH Receptor-like protein kinase 7 OS=Arabidopsis thaliana OX=3702 GN=RLK7 PE=1 SV=1 && PF07714:Protein tyrosine kinase|PF13855:Leucine rich repeat|PF00069:Protein kinase domain
T459_20040	314.169	160.325	177.382	5.98199	12.7015	9.27756	217.292	9.32035	4.55247	3.53471e-17	2.96772e-15	T459_20040	7	216210516	216217446	-	339	protein_coding	hypothetical protein && sp|Q8VYN9|PHO32_ARATH Universal stress protein PHOS32 OS=Arabidopsis thaliana OX=3702 GN=PHOS32 PE=1 SV=1 && PF00582:Universal stress protein family
T459_20378	251.738	143.776	57.9901	3692.6	3425.5	4468.07	151.168	3862.06	-4.674	3.55757e-17	2.97822e-15	T459_20378	7	235065853	235076175	+	3078	protein_coding	putative LRR receptor-like serine/threonine-protein kinase && sp|C0LGE0|Y1765_ARATH Probable LRR receptor-like serine/threonine-protein kinase At1g07650 OS=Arabidopsis thaliana OX=3702 GN=At1g07650 PE=1 SV=1 && PF00069:Protein kinase domain|PF13855:Leucine rich repeat|PF11721:Malectin domain
T459_30069	149.029	966.089	994.929	0	2.93112	1.85551	703.349	1.59554	8.81714	3.67064e-17	3.06397e-15	T459_30069	12	60907578	60922037	-	591	protein_coding	putative WRKY transcription factor 56 && sp|Q93WU9|WRK51_ARATH Probable WRKY transcription factor 51 OS=Arabidopsis thaliana OX=3702 GN=WRKY51 PE=1 SV=1 && PF03106:WRKY DNA -binding domain
T459_17329	194.342	961.951	383.19	3.41828	2.93112	0	513.161	2.11647	7.91417	3.7961e-17	3.15954e-15	T459_17329	6	212378274	212380049	-	1389	protein_coding	putative receptor-like protein kinase && sp|Q9ZUF4|RIPK_ARATH Serine/threonine-protein kinase RIPK OS=Arabidopsis thaliana OX=3702 GN=RIPK PE=1 SV=1 && PF07714:Protein tyrosine kinase
T459_22674	1669.53	1226.75	2042.16	43.5831	135.808	64.0151	1646.15	81.1355	4.34459	3.88247e-17	3.22211e-15	T459_22674	9	10801686	10802375	-	690	protein_coding	Polyubiquitin && sp|P69309|UBIQP_AVEFA Polyubiquitin OS=Avena fatua OX=4499 PE=2 SV=2 && PF00240:Ubiquitin family
T459_06595	53.3685	25.8589	19.33	489.669	465.07	472.228	32.8525	475.656	-3.85069	4.54383e-17	3.76015e-15	T459_06595	2	160024528	160025883	-	1356	protein_coding	Scarecrow-like protein 32 && sp|Q9SN22|SCL32_ARATH Scarecrow-like protein 32 OS=Arabidopsis thaliana OX=3702 GN=SCL32 PE=1 SV=1 && PF03514:GRAS domain family
novel.4184	123.855	220.318	167.148	3.41828	1.95408	0	170.44	1.79079	6.5476	4.69125e-17	3.87102e-15	-	3	282607187	282609613	-	1861	-	- && - && -
T459_10453	187.293	829.554	1620.31	0	0	0	879.053	0	12.3452	4.90826e-17	4.03851e-15	T459_10453	3	271824536	271825550	-	792	protein_coding	hypothetical protein && sp|Q949V6|ARI1_ARATH Probable E3 ubiquitin-protein ligase ARI1 OS=Arabidopsis thaliana OX=3702 GN=ARI1 PE=2 SV=1 && PF01485:IBR domain, a half RING-finger domain
T459_31781	117.813	53.7865	37.523	1228.87	1180.26	1173.61	69.7077	1194.25	-4.0961	5.04489e-17	4.13911e-15	T459_31781	PGAv.1.6.scaffold322	1849137	1854000	-	1980	protein_coding	Long chain acyl-CoA synthetase 4 && sp|M4ISH1|CCL6_HUMLU Probable CoA ligase CCL6 OS=Humulus lupulus OX=3486 GN=CCL6 PE=2 SV=1 && PF00501:AMP-binding enzyme
T459_10867	222.537	353.75	129.625	0.85457	3.90815	0.927756	235.304	1.89683	6.98734	5.2003e-17	4.25449e-15	T459_10867	3	279673936	279680216	-	3087	protein_coding	G-type lectin S-receptor-like serine/threonine-protein kinase && sp|Q9LW83|CE101_ARATH G-type lectin S-receptor-like serine/threonine-protein kinase CES101 OS=Arabidopsis thaliana OX=3702 GN=CES101 PE=2 SV=2 && PF01453:D-mannose binding lectin|PF00069:Protein kinase domain|PF07727:Reverse transcriptase (RNA-dependent DNA polymerase)
T459_28941	9080.7	19329	46456.9	383.702	774.792	621.596	24955.5	593.363	5.3944	5.24399e-17	4.27808e-15	T459_28941	11	266217712	266219730	-	1347	protein_coding	Elongation factor 1-alpha && sp|P17786|EF1A_SOLLC Elongation factor 1-alpha OS=Solanum lycopersicum OX=4081 PE=2 SV=1 && PF00009:Elongation factor Tu GTP binding domain|PF03144:Elongation factor Tu domain 2|PF03143:Elongation factor Tu C-terminal domain
T459_22037	293.023	2856.89	7905.99	2.56371	12.7015	1.85551	3685.3	5.70691	9.34354	5.71164e-17	4.64644e-15	T459_22037	8	136644571	136645423	-	732	protein_coding	Homeobox-leucine zipper protein HOX6 && sp|Q9M276|ATB12_ARATH Homeobox-leucine zipper protein ATHB-12 OS=Arabidopsis thaliana OX=3702 GN=ATHB-12 PE=1 SV=1 && PF00046:Homeodomain|PF02183:Homeobox associated leucine zipper
T459_20417	56.3894	88.9546	88.6908	840.897	505.129	738.494	78.0116	694.84	-3.15635	6.14276e-17	4.98308e-15	T459_20417	7	236218084	236221816	+	1635	protein_coding	Glycerol-3-phosphate acyltransferase 1 && sp|Q9SHJ5|GPAT1_ARATH Glycerol-3-phosphate acyltransferase 1 OS=Arabidopsis thaliana OX=3702 GN=GPAT1 PE=1 SV=1 && PF01553:Acyltransferase
T459_02785	96.6675	49.6491	21.6042	1905.69	1176.35	1643.98	55.9736	1575.34	-4.81195	6.46692e-17	5.2313e-15	T459_02785	1	215828222	215830342	+	1686	protein_coding	hypothetical protein && sp|Q9M8K5|HIP32_ARATH Heavy metal-associated isoprenylated plant protein 32 OS=Arabidopsis thaliana OX=3702 GN=HIPP32 PE=2 SV=1 && PF00403:Heavy-metal-associated domain
T459_20718	43.299	5.17178	19.33	1288.69	1011.23	1008.47	22.6003	1102.8	-5.60626	6.68135e-17	5.38962e-15	T459_20718	7	243856698	243858770	-	1293	protein_coding	hypothetical protein && - && -
T459_21158	270.87	498.56	427.535	16.2368	34.1963	31.5437	398.988	27.3256	3.87226	6.99999e-17	5.63089e-15	T459_21158	8	983959	986512	+	2013	protein_coding	Cysteine-rich receptor-like protein kinase 2 && sp|Q9CAL3|CRK2_ARATH Cysteine-rich receptor-like protein kinase 2 OS=Arabidopsis thaliana OX=3702 GN=CRK2 PE=1 SV=1 && PF01657:Salt stress response/antifungal|PF00069:Protein kinase domain
T459_03073	698.825	693.019	803.902	207.661	204.201	195.756	731.915	202.539	1.85316	7.7009e-17	6.17746e-15	T459_03073	1	246916801	246919430	+	738	protein_coding	Membrin-11 && sp|Q9SJL6|MEM11_ARATH Membrin-11 OS=Arabidopsis thaliana OX=3702 GN=MEMB11 PE=1 SV=1 && PF12352:Snare region anchored in the vesicle membrane C-terminus
T459_05228	13933.2	14636.1	9749.17	26.4917	297.02	151.224	12772.8	158.245	6.33552	7.89717e-17	6.3173e-15	T459_05228	2	133398043	133402805	+	2283	protein_coding	hypothetical protein && sp|Q9FK76|SBT56_ARATH Subtilisin-like protease SBT5.6 OS=Arabidopsis thaliana OX=3702 GN=SBT5.6 PE=2 SV=1 && PF00082:Subtilase family|PF05922:Peptidase inhibitor I9|PF17766:Fibronectin type-III domain
T459_33328	334.308	176.875	126.214	2365.45	3610.16	3371.46	212.466	3115.69	-3.8734	8.31214e-17	6.63083e-15	T459_33328	PGAv.1.6.scaffold1132	583798	585647	+	1332	protein_coding	hypothetical protein && sp|F4JZL7|HIP33_ARATH Heavy metal-associated isoprenylated plant protein 33 OS=Arabidopsis thaliana OX=3702 GN=HIPP33 PE=2 SV=1 && PF00403:Heavy-metal-associated domain
T459_20546	399.76	1048.84	1214.38	36.7465	49.829	50.0988	887.66	45.5581	4.28506	8.92865e-17	7.10297e-15	T459_20546	7	239951814	239953037	-	1224	protein_coding	hypothetical protein && sp|Q9SFC7|FB135_ARATH F-box protein At3g07870 OS=Arabidopsis thaliana OX=3702 GN=At3g07870 PE=2 SV=1 && PF00646:F-box domain
T459_17950	141.98	213.077	204.671	17.946	15.6326	21.3384	186.576	18.3057	3.34791	9.04519e-17	7.17585e-15	T459_17950	6	230928211	230945077	-	2253	protein_coding	Stomatin-like protein 2, mitochondrial && sp|Q99JB2|STML2_MOUSE Stomatin-like protein 2, mitochondrial OS=Mus musculus OX=10090 GN=Stoml2 PE=1 SV=1 && PF01145:SPFH domain / Band 7 family|PF02902:Ulp1 protease family, C-terminal catalytic domain|PF16200:C-terminal region of band_7
T459_08775	21.146	18.6184	10.2336	330.719	181.729	273.688	16.666	262.045	-3.96843	9.18195e-17	7.25379e-15	T459_08775	3	126096105	126101162	+	1497	protein_coding	hypothetical protein && sp|Q8W4K5|VAB_ARATH VAN3-binding protein OS=Arabidopsis thaliana OX=3702 GN=VAB PE=1 SV=1 && PF05703:Auxin canalisation|PF08458:Plant pleckstrin homology-like region
T459_21965	1600.05	2806.21	1431.56	230.734	234.489	197.612	1945.94	220.945	3.13876	9.19381e-17	7.25379e-15	T459_21965	8	135568715	135570675	-	990	protein_coding	hypothetical protein && sp|Q9SUP6|WRK53_ARATH Probable WRKY transcription factor 53 OS=Arabidopsis thaliana OX=3702 GN=WRKY53 PE=1 SV=1 && PF03106:WRKY DNA -binding domain
T459_32949	0	8.27485	6.82237	874.225	282.364	694.889	5.03241	617.16	-6.94851	9.29171e-17	7.311e-15	T459_32949	PGAv.1.6.scaffold1030	792140	798189	-	1977	protein_coding	putative inactive receptor kinase && sp|Q93Y06|Y5720_ARATH Probable inactive receptor kinase At5g67200 OS=Arabidopsis thaliana OX=3702 GN=At5g67200 PE=1 SV=1 && PF13855:Leucine rich repeat|PF00069:Protein kinase domain
T459_18535	29.2016	17.5841	19.33	290.554	269.663	186.479	22.0386	248.898	-3.49447	9.36322e-17	7.34719e-15	T459_18535	6	241303182	241304405	-	1224	protein_coding	hypothetical protein && - && PF08263:Leucine rich repeat N-terminal domain
T459_16586	1735.99	1677.73	1799.97	438.395	481.68	552.015	1737.89	490.696	1.8246	1.0289e-16	8.05174e-15	T459_16586	6	137779423	137783577	+	1113	protein_coding	Protein SGT1-like protein && sp|Q0JL44|SGT1_ORYSJ Protein SGT1 homolog OS=Oryza sativa subsp. japonica OX=39947 GN=SGT1 PE=1 SV=1 && PF05002:SGS domain|PF04969:CS domain
T459_17750	1106.64	1230.88	1565.73	282.008	290.18	243.072	1301.09	271.754	2.25919	1.08358e-16	8.45662e-15	T459_17750	6	225830248	225832896	-	888	protein_coding	Transcription factor MYB1R1 && sp|Q2V9B0|MY1R1_SOLTU Transcription factor MYB1R1 OS=Solanum tuberosum OX=4113 PE=2 SV=1 && PF00249:Myb-like DNA-binding domain
T459_19552	181.251	214.112	229.686	769.113	858.817	828.486	208.35	818.805	-1.97517	1.08984e-16	8.48245e-15	T459_19552	7	142298888	142317026	-	1920	protein_coding	putative inactive purple acid phosphatase 1 && sp|Q5MAU8|PPA27_ARATH Probable inactive purple acid phosphatase 27 OS=Arabidopsis thaliana OX=3702 GN=PAP27 PE=2 SV=1 && PF00149:Calcineurin-like phosphoesterase|PF14008:Iron/zinc purple acid phosphatase-like protein C|PF16656:Purple acid Phosphatase, N-terminal domain|PF17808:Fn3-like domain from Purple Acid Phosphatase
T459_25967	0	5.17178	2.27412	1572.41	212.017	804.364	2.48197	862.93	-8.44573	1.13431e-16	8.80482e-15	T459_25967	10	206053767	206054120	-	354	protein_coding	hypothetical protein && - && -
T459_16602	1387.58	1877.36	1690.81	183.733	281.387	299.665	1651.92	254.928	2.69657	1.15713e-16	8.95777e-15	T459_16602	6	142063302	142066747	+	1128	protein_coding	Mitogen-activated protein kinase-like protein NTF4 && sp|Q39023|MPK3_ARATH Mitogen-activated protein kinase 3 OS=Arabidopsis thaliana OX=3702 GN=MPK3 PE=1 SV=2 && PF00069:Protein kinase domain
T459_19282	611.22	2115.26	1658.97	49.5651	69.3697	77.9315	1461.82	65.6221	4.47809	1.21213e-16	9.35845e-15	T459_19282	7	68854866	68858592	+	1167	protein_coding	putative UDP-arabinose 4-epimerase 3 && sp|Q9SA77|ARAE1_ARATH UDP-arabinose 4-epimerase 1 OS=Arabidopsis thaliana OX=3702 GN=MUR4 PE=1 SV=1 && PF16363:GDP-mannose 4,6 dehydratase
T459_17369	3784.13	4129.15	3726.15	1322.87	1244.75	1362.87	3879.81	1310.16	1.56621	1.2165e-16	9.36702e-15	T459_17369	6	213557751	213561264	+	1920	protein_coding	Transmembrane 9 superfamily member 9 && sp|Q9LIC2|TMN7_ARATH Transmembrane 9 superfamily member 7 OS=Arabidopsis thaliana OX=3702 GN=TMN7 PE=2 SV=1 && PF02990:Endomembrane protein 70
T459_30542	4.02781	2.06871	0	1657.01	204.201	628.091	2.03217	829.768	-8.64539	1.26624e-16	9.72406e-15	T459_30542	12	184127594	184129051	-	1458	protein_coding	Protein TOO MANY MOUTHS && sp|Q9SSD1|TMM_ARATH Protein TOO MANY MOUTHS OS=Arabidopsis thaliana OX=3702 GN=TMM PE=1 SV=1 && PF13855:Leucine rich repeat
T459_13720	166.147	259.623	186.478	0	1.95408	0.927756	204.083	0.960611	7.78953	1.43463e-16	1.09879e-14	T459_13720	5	3442795	3445218	-	1950	protein_coding	hypothetical protein && sp|C0LGD7|Y1684_ARATH Probable LRR receptor-like serine/threonine-protein kinase At1g06840 OS=Arabidopsis thaliana OX=3702 GN=At1g06840 PE=1 SV=2 && -
T459_20766	400.767	273.07	544.652	5.12742	22.4719	10.2053	406.163	12.6015	5.02068	1.47157e-16	1.1241e-14	T459_20766	7	245283495	245290638	+	2901	protein_coding	Aconitate hydratase 3, mitochondrial && sp|Q6YZX6|ACOC_ORYSJ Putative aconitate hydratase, cytoplasmic OS=Oryza sativa subsp. japonica OX=39947 GN=Os08g0191100 PE=3 SV=1 && PF00694:Aconitase C-terminal domain|PF00330:Aconitase family (aconitate hydratase)
novel.2553	212.467	497.525	234.235	0	0	0	314.742	0	10.8636	1.54814e-16	1.17945e-14	-	12	16639004	16641564	-	2561	-	- && F8WKW8.1 RecName: Full=Beta-D-glucosyl crocetin beta-1,6-glucosyltransferase; AltName: Full=UDP-glucose glucosyltransferase 9; Short=GjUGT9; AltName: Full=UDP-glycosyltransferase 94E5 && PF00201:UDP-glucoronosyl and UDP-glucosyl transferase
T459_20245	0	2.06871	0	753.731	342.941	422.129	0.689571	506.267	-9.49279	1.55914e-16	1.1847e-14	T459_20245	7	229123282	229126017	+	921	protein_coding	Basic leucine zipper 61 && sp|F4IN23|BZP34_ARATH Basic leucine zipper 34 OS=Arabidopsis thaliana OX=3702 GN=BZIP34 PE=1 SV=1 && PF00170:bZIP transcription factor
T459_26045	79.5493	52.7522	54.579	397.375	473.864	367.391	62.2935	412.877	-2.72658	1.6425e-16	1.24475e-14	T459_26045	10	214442780	214447776	-	657	protein_coding	hypothetical protein && sp|Q8L8B8|LOG3_ARATH Cytokinin riboside 5'-monophosphate phosphoribohydrolase LOG3 OS=Arabidopsis thaliana OX=3702 GN=LOG3 PE=1 SV=1 && PF03641:Possible lysine decarboxylase
T459_18503	29.2016	39.3055	18.193	923.79	358.573	521.399	28.9001	601.254	-4.37623	1.66385e-16	1.25763e-14	T459_18503	6	240865969	240873279	+	1986	protein_coding	Sulfate transporter 3.1 && sp|Q9SV13|SUT31_ARATH Sulfate transporter 3.1 OS=Arabidopsis thaliana OX=3702 GN=SULTR3;1 PE=2 SV=1 && PF00916:Sulfate permease family|PF01740:STAS domain
T459_03835	8.05562	0	1.13706	296.536	363.458	262.555	3.06423	307.516	-6.62259	1.67524e-16	1.26292e-14	T459_03835	1	303379668	303387351	+	2181	protein_coding	Long-chain-alcohol oxidase FAO4A && sp|O65709|FAO4A_ARATH Long-chain-alcohol oxidase FAO4A OS=Arabidopsis thaliana OX=3702 GN=FAO4A PE=3 SV=2 && PF00732:GMC oxidoreductase|PF05199:GMC oxidoreductase
T459_10672	205.418	1925.97	3087.12	1.70914	9.77039	8.3498	1739.5	6.60978	8.04737	1.71002e-16	1.28578e-14	T459_10672	3	276523089	276524660	-	855	protein_coding	Ethylene-responsive transcription factor && sp|Q9FH54|EF114_ARATH Ethylene-responsive transcription factor ERF114 OS=Arabidopsis thaliana OX=3702 GN=ERF114 PE=1 SV=1 && PF00847:AP2 domain
novel.2791	0	3.10307	0	3993.41	367.367	1013.11	1.03436	1791.29	-10.7393	1.73769e-16	1.30318e-14	-	12	245693718	245728474	-	934	-	- && - && -
T459_28767	329.274	432.361	538.967	2509.02	2370.3	2166.31	433.534	2348.54	-2.43811	1.77745e-16	1.32953e-14	T459_28767	11	262829535	262833149	+	1353	protein_coding	hypothetical protein && sp|Q6DBP8|GAT11_ARATH GATA transcription factor 11 OS=Arabidopsis thaliana OX=3702 GN=GATA11 PE=2 SV=1 && PF00320:GATA zinc finger
T459_17491	172.189	3028.6	1345.14	10.2548	4.88519	7.42205	1515.31	7.52069	7.65041	1.80209e-16	1.34447e-14	T459_17491	6	219434884	219438991	+	2019	protein_coding	putative boron transporter 7 && sp|Q9XI23|BOR4_ARATH Boron transporter 4 OS=Arabidopsis thaliana OX=3702 GN=BOR4 PE=2 SV=1 && PF00955:HCO3- transporter family
T459_07106	3538.43	4649.43	4125.26	1134.01	925.256	1006.61	4104.37	1021.96	2.00567	1.88387e-16	1.40185e-14	T459_07106	2	168120103	168123108	+	606	protein_coding	Succinate dehydrogenase [ubiquinone] iron-sulfur subunit 2, mitochondrial && sp|Q8LB02|SDHB2_ARATH Succinate dehydrogenase [ubiquinone] iron-sulfur subunit 2, mitochondrial OS=Arabidopsis thaliana OX=3702 GN=SDH2-2 PE=1 SV=2 && PF13534:4Fe-4S dicluster domain|PF13085:2Fe-2S iron-sulfur cluster binding domain
T459_12890	188.3	140.672	76.1831	1668.12	1258.43	1507.6	135.052	1478.05	-3.45064	1.96765e-16	1.46042e-14	T459_12890	4	225697696	225699346	+	1323	protein_coding	hypothetical protein && - && PF06219:Protein of unknown function (DUF1005)
T459_26151	0	0	0	632.382	194.431	382.235	0	403.016	-11.0163	2.04907e-16	1.51694e-14	T459_26151	10	219224186	219230068	+	1245	protein_coding	Glucomannan 4-beta-mannosyltransferase 9 && sp|Q9LZR3|CSLA9_ARATH Glucomannan 4-beta-mannosyltransferase 9 OS=Arabidopsis thaliana OX=3702 GN=CSLA9 PE=1 SV=1 && PF13641:Glycosyltransferase like family 2
T459_31285	249.724	241.005	314.966	1927.06	1246.7	1484.41	268.565	1552.72	-2.53208	2.05785e-16	1.51954e-14	T459_31285	12	246098414	246099918	-	1368	protein_coding	UDP-glucuronate 4-epimerase 6 && sp|Q9LIS3|GAE6_ARATH UDP-glucuronate 4-epimerase 6 OS=Arabidopsis thaliana OX=3702 GN=GAE6 PE=1 SV=1 && PF16363:GDP-mannose 4,6 dehydratase
T459_32249	0	0	0	280.299	208.109	220.806	0	236.405	-10.2468	2.11443e-16	1.55733e-14	T459_32249	PGAv.1.6.scaffold606	1223514	1224402	+	567	protein_coding	hypothetical protein && - && -
novel.4190	294.03	687.847	848.248	29.91	41.0356	29.6882	610.042	33.5446	4.18586	2.12082e-16	1.55805e-14	-	4	441014	444218	+	1327	-	- && O80891.1 RecName: Full=Cellulose synthase-like protein B4; Short=AtCslB4 && PF03552:Cellulose synthase
T459_19171	692.783	1611.53	868.715	44.4377	80.1172	79.787	1057.68	68.1139	3.95822	2.18145e-16	1.59851e-14	T459_19171	7	43524442	43524936	+	495	protein_coding	VQ motif-containing protein 22 && sp|Q9LIE6|VQ22_ARATH VQ motif-containing protein 22 OS=Arabidopsis thaliana OX=3702 GN=VQ22 PE=2 SV=1 && PF05678:VQ motif
T459_21194	2073.32	3657.48	2117.21	105.967	192.477	255.133	2616	184.525	3.82603	2.20274e-16	1.61001e-14	T459_21194	8	1744936	1747558	-	2346	protein_coding	hypothetical protein && sp|Q40235|CF9_SOLPI Receptor-like protein Cf-9 OS=Solanum pimpinellifolium OX=4084 GN=CF-9 PE=1 SV=1 && PF13855:Leucine rich repeat|PF08263:Leucine rich repeat N-terminal domain
T459_13519	520.595	254.452	305.87	2743.17	3124.57	3123.75	360.305	2997.16	-3.05593	2.34834e-16	1.71209e-14	T459_13519	4	239552642	239555923	+	1713	protein_coding	3-hydroxy-3-methylglutaryl-coenzyme A reductase 1 && sp|Q9XEL8|HMDH2_CAPAN 3-hydroxy-3-methylglutaryl-coenzyme A reductase 2 OS=Capsicum annuum OX=4072 GN=HMGR2 PE=2 SV=1 && PF00368:Hydroxymethylglutaryl-coenzyme A reductase
T459_32208	0	0	0	2170.61	233.512	616.03	0	1006.72	-12.3369	2.3638e-16	1.71901e-14	T459_32208	PGAv.1.6.scaffold606	437451	437897	-	270	protein_coding	Gibberellin-regulated protein 8 && sp|Q948Z4|SNAK1_SOLTU Snakin-1 OS=Solanum tuberosum OX=4113 GN=SN1 PE=1 SV=1 && -
T459_20461	314.169	436.498	690.196	25.6371	44.9438	31.5437	480.288	34.0415	3.82099	2.37646e-16	1.72386e-14	T459_20461	7	237561958	237563771	+	1497	protein_coding	9-cis-epoxycarotenoid dioxygenase NCED1, chloroplastic && sp|O24023|NCED1_SOLLC 9-cis-epoxycarotenoid dioxygenase NCED1, chloroplastic OS=Solanum lycopersicum OX=4081 GN=NCED1 PE=1 SV=2 && PF03055:Retinal pigment epithelial membrane protein
T459_05976	680.7	1145.03	1075.66	79.475	25.403	57.5209	967.131	54.133	4.1563	2.42098e-16	1.75174e-14	T459_05976	2	149553858	149554496	-	639	protein_coding	hypothetical protein && - && PF01612:3'-5' exonuclease
T459_10202	873.028	1139.86	1781.78	117.931	153.395	149.369	1264.89	140.231	3.17345	2.5382e-16	1.83196e-14	T459_10202	3	265385198	265399485	-	1974	protein_coding	ABC transporter A family member 2 && sp|Q84K47|AB2A_ARATH ABC transporter A family member 2 OS=Arabidopsis thaliana OX=3702 GN=ABCA2 PE=2 SV=1 && PF12698:ABC-2 family transporter protein
T459_34116	265.836	3059.63	3435.06	0	0	4.63878	2253.51	1.54626	10.5148	2.84167e-16	2.04586e-14	T459_34116	PGAv.1.6.scaffold1459	322880	324147	+	300	protein_coding	hypothetical protein && - && PF04588:Hypoxia induced protein conserved region
T459_12159	1478.21	1653.94	1581.65	538.379	496.336	509.338	1571.26	514.684	1.60997	2.90671e-16	2.08746e-14	T459_12159	4	160847851	160849530	-	1680	protein_coding	Protein SENSITIVE TO PROTON RHIZOTOXICITY 1 && sp|Q9C8N5|STOP1_ARATH Protein SENSITIVE TO PROTON RHIZOTOXICITY 1 OS=Arabidopsis thaliana OX=3702 GN=STOP1 PE=2 SV=1 && -
T459_08582	83.5771	87.9203	97.7873	439.249	452.369	361.825	89.7616	417.814	-2.2197	2.9915e-16	2.14301e-14	T459_08582	3	73853731	73854685	-	279	protein_coding	hypothetical protein && sp|Q8EKR0|RSMB_SHEON Ribosomal RNA small subunit methyltransferase B OS=Shewanella oneidensis (strain MR-1) OX=211586 GN=rsmB PE=3 SV=1 && -
T459_31296	12.0834	36.2025	2.27412	1057.96	1703.96	1379.57	16.8533	1380.5	-6.35109	3.13689e-16	2.2416e-14	T459_31296	12	246370344	246372421	-	843	protein_coding	putative xyloglucan endotransglucosylase/hydrolase protein 16 && sp|P35694|XTH2_SOYBN Xyloglucan endotransglucosylase/hydrolase 2 OS=Glycine max OX=3847 PE=2 SV=1 && PF00722:Glycosyl hydrolases family 16|PF06955:Xyloglucan endo-transglycosylase (XET) C-terminus
T459_31247	232.606	334.097	362.723	0	0.977039	0.927756	309.809	0.634931	8.98056	3.34002e-16	2.38084e-14	T459_31247	12	244881169	244882690	+	816	protein_coding	hypothetical protein && sp|Q9ZVQ6|P2B10_ARATH F-box protein PP2-B10 OS=Arabidopsis thaliana OX=3702 GN=PP2B10 PE=1 SV=1 && PF14299:Phloem protein 2
T459_06698	0	0	1.13706	334.137	454.323	469.444	0.37902	419.301	-10.1112	3.48032e-16	2.47472e-14	T459_06698	2	161779237	161782249	-	780	protein_coding	hypothetical protein && - && PF00106:short chain dehydrogenase
T459_15011	855.91	1091.25	1213.24	242.698	205.178	231.939	1053.47	226.605	2.21633	3.51502e-16	2.49118e-14	T459_15011	5	212217092	212227622	-	2172	protein_coding	Glutamine--fructose-6-phosphate aminotransferase [isomerizing] 2 && sp|Q08DQ2|GFPT2_BOVIN Glutamine--fructose-6-phosphate aminotransferase [isomerizing] 2 OS=Bos taurus OX=9913 GN=GFPT2 PE=2 SV=1 && PF01380:SIS domain|PF13522:Glutamine amidotransferase domain
T459_32784	112.779	215.146	118.254	1486.95	1108.94	1678.31	148.726	1424.73	-3.25961	3.52077e-16	2.49118e-14	T459_32784	PGAv.1.6.scaffold960	692156	698271	+	1482	protein_coding	Stomatal closure-related actin-binding protein 2 && sp|Q8GX05|SCAB3_ARATH Stomatal closure-related actin-binding protein 3 OS=Arabidopsis thaliana OX=3702 GN=SCAB3 PE=2 SV=1 && PF16711:Actin-binding domain of plant-specific actin-binding protein|PF16709:Ig domain of plant-specific actin-binding protein|PF17684:PH domain of plant-specific actin-binding protein|PF16712:Coiled-coil regions of plant-…
novel.4511	320.211	376.506	162.6	0	0	3.71102	286.439	1.23701	7.86667	3.55422e-16	2.50869e-14	-	4	4271005	4274956	-	3871	-	- && Q1MX30.1 RecName: Full=Receptor kinase-like protein Xa21; Contains: RecName: Full=Receptor kinase-like protein Xa21, processed; Flags: Precursor && PF00069:Protein kinase domain|PF13855:Leucine rich repeat
T459_11205	2192.14	4530.48	880.086	37.6011	55.6912	87.209	2534.23	60.1671	5.39705	3.81237e-16	2.67888e-14	T459_11205	4	2543927	2545963	-	915	protein_coding	hypothetical protein && sp|Q7XWK5|SAG39_ORYSJ Senescence-specific cysteine protease SAG39 OS=Oryza sativa subsp. japonica OX=39947 GN=SAG39 PE=2 SV=2 && PF08246:Cathepsin propeptide inhibitor domain (I29)|PF00112:Papain family cysteine protease
novel.4197	260.801	337.2	345.667	44.4377	25.403	43.6045	314.556	37.8151	3.05275	3.81395e-16	2.67888e-14	-	4	2162480	2171671	+	1717	-	- && - && -
T459_10489	0	3.10307	4.54825	484.541	148.51	310.798	2.55044	314.616	-6.97503	3.98196e-16	2.79009e-14	T459_10489	3	273243148	273244319	+	930	protein_coding	hypothetical protein && sp|Q9ZSA8|DLO1_ARATH Protein DMR6-LIKE OXYGENASE 1 OS=Arabidopsis thaliana OX=3702 GN=DLO1 PE=1 SV=1 && PF03171:2OG-Fe(II) oxygenase superfamily|PF14226:non-haem dioxygenase in morphine synthesis N-terminal
T459_29807	2445.89	1464.65	2914.29	325.591	284.318	287.604	2274.94	299.171	2.92657	4.26216e-16	2.97916e-14	T459_29807	12	33612935	33615378	+	918	protein_coding	hypothetical protein && sp|Q3E6P4|FB95_ARATH F-box protein At2g02240 OS=Arabidopsis thaliana OX=3702 GN=At2g02240 PE=2 SV=1 && PF00646:F-box domain|PF14299:Phloem protein 2
T459_13602	1851.79	7076.03	4295.82	246.116	134.831	178.129	4407.88	186.359	4.5635	4.36159e-16	3.04129e-14	T459_13602	5	737376	748868	-	2844	protein_coding	hypothetical protein && sp|Q9LKW9|NHX7_ARATH Sodium/hydrogen exchanger 7 OS=Arabidopsis thaliana OX=3702 GN=NHX7 PE=1 SV=1 && PF00999:Sodium/hydrogen exchanger family
T459_27315	5567.44	22003.9	34672.4	15.3823	190.523	145.658	20747.9	117.187	7.46862	4.46043e-16	3.10269e-14	T459_27315	11	28277422	28279047	+	1626	protein_coding	hypothetical protein && sp|Q9LJJ7|AATP9_ARATH AAA-ATPase At3g28580 OS=Arabidopsis thaliana OX=3702 GN=At3g28580 PE=2 SV=1 && PF00004:ATPase family associated with various cellular activities (AAA)|PF14363:Domain associated at C-terminal with AAA
T459_18122	16619.8	17176.5	16965	6428.08	6388.86	6746.64	16920.4	6521.19	1.37556	4.58631e-16	3.18256e-14	T459_18122	6	234629173	234634668	-	2421	protein_coding	Cell division cycle protein 48-like protein && sp|Q96372|CDC48_CAPAN Cell division cycle protein 48 homolog OS=Capsicum annuum OX=4072 GN=CAFP PE=2 SV=1 && PF00004:ATPase family associated with various cellular activities (AAA)|PF02933:Cell division protein 48 (CDC48), domain 2|PF02359:Cell division protein 48 (CDC48), N-terminal domain|PF17862:AAA+ lid domain
T459_31046	5283.48	8109.35	11389.9	826.369	1063.02	1001.98	8260.93	963.788	3.09956	4.76788e-16	3.30061e-14	T459_31046	12	238656312	238663153	-	1461	protein_coding	Vacuolar-processing enzyme && sp|P49043|VPE_CITSI Vacuolar-processing enzyme OS=Citrus sinensis OX=2711 PE=2 SV=1 && PF01650:Peptidase C13 family
T459_09786	964.661	3521.98	3855.78	131.604	105.52	84.4258	2780.81	107.183	4.69699	4.79072e-16	3.30847e-14	T459_09786	3	253094395	253095492	-	1098	protein_coding	4-coumarate--CoA ligase 1 && sp|P31687|4CL2_SOYBN 4-coumarate--CoA ligase 2 OS=Glycine max OX=3847 PE=2 SV=2 && PF00501:AMP-binding enzyme
T459_33522	2112.59	3138.24	3390.72	564.871	515.876	555.726	2880.51	545.491	2.40056	4.86627e-16	3.3526e-14	T459_33522	PGAv.1.6.scaffold1231	273100	277823	-	756	protein_coding	hypothetical protein && - && PF00168:C2 domain
T459_33668	900.216	811.97	412.753	22.2188	46.8979	52.8821	708.313	40.6663	4.12512	6.11345e-16	4.20179e-14	T459_33668	PGAv.1.6.scaffold1273	112711	115799	+	1656	protein_coding	hypothetical protein && sp|Q0WVV6|CB60D_ARATH Calmodulin-binding protein 60 D OS=Arabidopsis thaliana OX=3702 GN=CBP60D PE=2 SV=1 && PF07887:Calmodulin binding protein-like
novel.5326	16.1112	14.481	23.8783	197.406	330.239	192.973	18.1568	240.206	-3.73034	6.19465e-16	4.24747e-14	-	5	213502111	213505908	-	1487	-	- && - && -
novel.4771	796.5	869.894	909.649	185.442	234.489	167.924	858.681	195.952	2.13217	6.4824e-16	4.43294e-14	-	4	231460114	231467639	-	2357	-	- && Q9FMN2.1 RecName: Full=Phosphatidate phosphatase PAH2; AltName: Full=Phosphatidic acid phosphohydrolase 2; Short=AtPAH2 && PF04571:lipin, N-terminal conserved region|PF08235:LNS2 (Lipin/Ned1/Smp2)
T459_12975	99.6883	317.547	164.874	2.56371	3.90815	2.78327	194.037	3.08504	5.98228	6.50952e-16	4.43294e-14	T459_12975	4	228622654	228623412	+	759	protein_coding	hypothetical protein && - && -
T459_16555	707.888	82204.4	237885	75.2022	124.084	105.764	106932	101.683	10.0385	6.51133e-16	4.43294e-14	T459_16555	6	134111944	134116451	+	1770	protein_coding	Asparagine synthetase [glutamine-hydrolyzing] && sp|O24661|ASNS_TRIVS Asparagine synthetase [glutamine-hydrolyzing] OS=Triphysaria versicolor OX=64093 GN=AS PE=2 SV=3 && PF13537:Glutamine amidotransferase domain|PF00733:Asparagine synthase
T459_24730	921.362	2451.42	1637.37	76.0568	123.107	134.525	1670.05	111.229	3.90898	6.73425e-16	4.57249e-14	T459_24730	10	2562661	2564619	-	1458	protein_coding	hypothetical protein && sp|Q8VZG2|HSR4_ARATH Protein HYPER-SENSITIVITY-RELATED 4 OS=Arabidopsis thaliana OX=3702 GN=HSR4 PE=2 SV=1 && PF00004:ATPase family associated with various cellular activities (AAA)|PF14363:Domain associated at C-terminal with AAA
T459_15498	207.432	98.2639	65.9496	1719.4	4339.03	3258.28	123.882	3105.57	-4.64672	6.74807e-16	4.57249e-14	T459_15498	5	236692056	236694784	-	1290	protein_coding	Cytochrome P450 77A1 && sp|P37124|C77A2_SOLME Cytochrome P450 77A2 OS=Solanum melongena OX=4111 GN=CYP77A2 PE=2 SV=1 && PF00067:Cytochrome P450
T459_15672	484.344	984.707	467.332	2.56371	14.6556	20.4106	645.461	12.5433	5.69196	6.83252e-16	4.61885e-14	T459_15672	6	591748	592742	-	291	protein_coding	hypothetical protein && sp|P46522|LEA5D_GOSHI Late embryogenesis abundant protein Lea5-D OS=Gossypium hirsutum OX=3635 GN=LEA5-D PE=2 SV=1 && -
T459_01908	1391.61	1173.99	1409.96	280.299	371.275	318.22	1325.19	323.265	2.03591	7.28487e-16	4.91311e-14	T459_01908	1	97481686	97484127	+	2442	protein_coding	putative E3 ubiquitin-protein ligase ARI7 && sp|Q84RR0|ARI7_ARATH Probable E3 ubiquitin-protein ligase ARI7 OS=Arabidopsis thaliana OX=3702 GN=ARI7 PE=2 SV=1 && PF01485:IBR domain, a half RING-finger domain
T459_11587	1663.49	1034.36	1383.8	225.607	226.673	275.543	1360.55	242.608	2.48757	7.45694e-16	5.0174e-14	T459_11587	4	18185175	18207252	+	1011	protein_coding	putative serine protease EDA2 && sp|Q1PF50|EDA2_ARATH Probable serine protease EDA2 OS=Arabidopsis thaliana OX=3702 GN=EDA2 PE=2 SV=2 && PF05577:Serine carboxypeptidase S28
T459_27365	852.889	1296.05	1738.57	148.695	168.051	174.418	1295.83	163.721	2.98463	7.4885e-16	5.0269e-14	T459_27365	11	32259133	32262621	-	1296	protein_coding	Protein kinase 2A, chloroplastic && sp|O49840|PBL3_ARATH Probable serine/threonine-protein kinase PBL3 OS=Arabidopsis thaliana OX=3702 GN=PBL3 PE=1 SV=1 && PF07714:Protein tyrosine kinase
T459_14916	4119.44	2790.69	1863.64	130.749	277.479	234.722	2924.59	214.317	3.77107	7.77936e-16	5.21e-14	T459_14916	5	197434772	197436259	+	1410	protein_coding	hypothetical protein && - && PF12796:Ankyrin repeats (3 copies)|PF13962:Domain of unknown function
T459_11809	82.5701	91.0234	123.94	558.034	648.754	495.422	99.1777	567.403	-2.51813	8.66412e-16	5.78908e-14	T459_11809	4	60221300	60223953	+	516	protein_coding	hypothetical protein && - && -
T459_26963	1577.89	2977.91	3080.3	196.551	324.377	267.194	2545.37	262.707	3.27675	8.7776e-16	5.85132e-14	T459_26963	11	7684030	7690140	-	3591	protein_coding	putative phospholipid-transporting ATPase 11 && sp|Q9SX33|ALA9_ARATH Putative phospholipid-transporting ATPase 9 OS=Arabidopsis thaliana OX=3702 GN=ALA9 PE=3 SV=1 && PF16212:Phospholipid-translocating P-type ATPase C-terminal|PF13246:Cation transport ATPase (P-type)|PF16209:Phospholipid-translocating ATPase N-terminal
T459_15973	660.561	654.748	503.718	2810.68	2230.58	2701.62	606.342	2580.96	-2.08944	9.05426e-16	6.02182e-14	T459_15973	6	10521902	10532546	+	732	protein_coding	40S ribosomal protein S8 && sp|P49199|RS8_ORYSJ 40S ribosomal protein S8 OS=Oryza sativa subsp. japonica OX=39947 GN=RPS8 PE=2 SV=2 && PF01201:Ribosomal protein S8e
T459_06440	1619.18	2145.26	2661.86	418.739	421.104	391.513	2142.1	410.452	2.38362	9.80906e-16	6.50879e-14	T459_06440	2	157120820	157126010	-	996	protein_coding	hypothetical protein && sp|Q5JPI9|EFMT2_HUMAN EEF1A lysine methyltransferase 2 OS=Homo sapiens OX=9606 GN=EEF1AKMT2 PE=1 SV=2 && PF13847:Methyltransferase domain
T459_22737	342.364	127.226	154.64	7.69113	5.86223	5.56653	208.077	6.3733	5.02527	9.83897e-16	6.51363e-14	T459_22737	9	14188791	14190113	+	666	protein_coding	putative glutathione S-transferase && sp|Q03663|GSTX2_TOBAC Probable glutathione S-transferase OS=Nicotiana tabacum OX=4097 PE=2 SV=1 && PF00043:Glutathione S-transferase, C-terminal domain|PF02798:Glutathione S-transferase, N-terminal domain
T459_01873	31.2155	23.7902	18.193	182.878	220.811	261.627	24.3996	221.772	-3.1789	1.0034e-15	6.62748e-14	T459_01873	1	92066186	92066404	+	219	protein_coding	hypothetical protein && sp|Q9SRN4|GIR2_ARATH Protein GL2-INTERACTING REPRESSOR 2 OS=Arabidopsis thaliana OX=3702 GN=GIR2 PE=1 SV=1 && -
novel.6932	143.994	315.479	700.43	6.83656	1.95408	1.85551	386.634	3.54872	6.74819	1.01677e-15	6.70041e-14	-	8	139474578	139477414	+	1387	-	- && - && -
T459_13174	562.887	354.784	370.682	2397.07	2690.76	2181.15	429.451	2423	-2.49585	1.05904e-15	6.96307e-14	T459_13174	4	232986570	232989160	-	318	protein_coding	30S ribosomal protein S9 && sp|P82278|RR9_SPIOL 30S ribosomal protein S9, chloroplastic OS=Spinacia oleracea OX=3562 GN=PRPS9 PE=1 SV=2 && PF00380:Ribosomal protein S9/S16
T459_12953	80.5562	68.2675	216.042	2397.92	1945.28	2276.71	121.622	2206.64	-4.18315	1.06207e-15	6.96708e-14	T459_12953	4	227981900	227985080	-	1791	protein_coding	Growth-regulating factor 8 && sp|Q6AWY3|GRF6_ORYSJ Growth-regulating factor 6 OS=Oryza sativa subsp. japonica OX=39947 GN=GRF6 PE=2 SV=2 && PF08880:QLQ|PF08879:WRC
T459_26206	1887.03	2867.24	1457.71	296.536	212.017	259.772	2070.66	256.108	3.01496	1.15191e-15	7.53926e-14	T459_26206	10	221207862	221213335	+	1449	protein_coding	hypothetical protein && sp|Q9LFA4|IQM3_ARATH IQ domain-containing protein IQM3 OS=Arabidopsis thaliana OX=3702 GN=IQM3 PE=2 SV=1 && -
T459_06542	179.238	63.0957	114.843	2239.83	1344.41	1591.1	119.059	1725.11	-3.85659	1.21972e-15	7.96496e-14	T459_06542	2	158965149	158972212	+	2397	protein_coding	Kinesin-like protein KIN-8B [Source:Projected from Arabidopsis thaliana (AT3G49650) UniProtKB/Swiss-Prot;Acc:Q9SCJ4] && sp|Q9SCJ4|KN8B_ARATH Kinesin-like protein KIN-8B OS=Arabidopsis thaliana OX=3702 GN=KIN8B PE=2 SV=1 && PF00225:Kinesin motor domain
T459_14519	759.242	770.595	751.598	224.752	250.122	247.711	760.478	240.862	1.65915	1.25539e-15	8.17936e-14	T459_14519	5	93145168	93145596	+	429	protein_coding	hypothetical protein && - && -
T459_12460	413.858	596.824	626.521	105.967	85.9794	89.0645	545.734	93.6702	2.54134	1.28256e-15	8.33754e-14	T459_12460	4	200171849	200172988	+	1140	protein_coding	hypothetical protein && sp|Q9LYN8|EMS1_ARATH Leucine-rich repeat receptor protein kinase EMS1 OS=Arabidopsis thaliana OX=3702 GN=EMS1 PE=1 SV=1 && PF07714:Protein tyrosine kinase
T459_33930	902.23	818.176	1093.85	209.37	184.66	236.578	938.086	210.203	2.15752	1.34945e-15	8.75256e-14	T459_33930	PGAv.1.6.scaffold1379	38973	43015	-	1827	protein_coding	hypothetical protein && sp|V9M2S5|RPV1_VITRO Disease resistance protein RPV1 OS=Vitis rotundifolia OX=103349 GN=RPV1 PE=1 SV=1 && PF00931:NB-ARC domain|PF01582:TIR domain
T459_31544	258.787	582.343	271.758	0.85457	0.977039	0	370.962	0.610536	9.24566	1.35622e-15	8.77676e-14	T459_31544	12	250385888	250387981	-	2094	protein_coding	hypothetical protein && sp|Q8VZG8|MIK2_ARATH MDIS1-interacting receptor like kinase 2 OS=Arabidopsis thaliana OX=3702 GN=MIK2 PE=1 SV=3 && PF08263:Leucine rich repeat N-terminal domain|PF13855:Leucine rich repeat
T459_06638	3191.03	3267.53	4000.18	825.515	757.205	989.915	3486.25	857.545	2.0233	1.42363e-15	9.19233e-14	T459_06638	2	160967843	160969855	+	2013	protein_coding	EIN3-binding F-box protein 2 && sp|Q708Y0|EBF2_ARATH EIN3-binding F-box protein 2 OS=Arabidopsis thaliana OX=3702 GN=EBF2 PE=1 SV=1 && PF00646:F-box domain
T459_09372	1718.87	2534.17	1565.73	352.938	375.183	342.342	1939.59	356.821	2.44261	1.44236e-15	9.29241e-14	T459_09372	3	232186478	232189240	+	417	protein_coding	Mediator of RNA polymerase II transcription subunit 21 && sp|C0LU16|MED21_ARATH Mediator of RNA polymerase II transcription subunit 21 OS=Arabidopsis thaliana OX=3702 GN=MED21 PE=1 SV=1 && PF11221:Subunit 21 of Mediator complex
T459_24419	129.897	386.849	352.489	11.964	13.6785	9.27756	289.745	11.64	4.63825	1.52405e-15	9.79676e-14	T459_24419	9	268055599	268058220	+	2622	protein_coding	hypothetical protein && sp|Q6L3Z4|R1B12_SOLDE Putative late blight resistance protein homolog R1B-12 OS=Solanum demissum OX=50514 GN=R1B-12 PE=3 SV=2 && PF00931:NB-ARC domain
T459_30879	160.105	699.225	587.861	3.41828	0	0	482.397	1.13943	8.66202	1.56255e-15	1.00219e-13	T459_30879	12	229462243	229468587	+	4089	protein_coding	hypothetical protein && sp|A0A290U7C4|ROQ1_NICBE Disease resistance protein Roq1 OS=Nicotiana benthamiana OX=4100 GN=ROQ1 PE=1 SV=1 && PF00931:NB-ARC domain|PF01582:TIR domain
T459_10894	116.807	111.71	277.443	1.70914	2.93112	2.78327	168.653	2.47451	6.10031	1.59145e-15	1.01846e-13	T459_10894	3	280141341	280142452	+	609	protein_coding	Auxin-responsive protein IAA16 && sp|P93830|IAA17_ARATH Auxin-responsive protein IAA17 OS=Arabidopsis thaliana OX=3702 GN=IAA17 PE=1 SV=2 && PF02309:AUX/IAA family
T459_00760	114.793	118.951	120.529	6.83656	0.977039	3.71102	118.091	3.84154	4.91238	1.63706e-15	1.04532e-13	T459_00760	1	16588281	16598389	-	822	protein_coding	putative UMP/CMP kinase 1 && sp|O04905|KCY3_ARATH UMP-CMP kinase 3 OS=Arabidopsis thaliana OX=3702 GN=UMK3 PE=1 SV=1 && PF00406:Adenylate kinase
novel.3384	61.4241	14.481	35.2489	869.953	629.213	1117.95	37.0513	872.37	-4.55617	1.65955e-15	1.05734e-13	-	2	162295923	162301841	-	4102	-	- && Q9S823.1 RecName: Full=Protein LONGIFOLIA 2; AltName: Full=Protein TON1 RECRUITING MOTIF 1 && -
T459_12300	3831.46	4590.47	2393.51	372.593	540.302	493.566	3605.15	468.82	2.94323	1.91381e-15	1.21664e-13	T459_12300	4	180734785	180737896	+	2886	protein_coding	hypothetical protein && sp|O22938|PXC3_ARATH Leucine-rich repeat receptor-like tyrosine-protein kinase PXC3 OS=Arabidopsis thaliana OX=3702 GN=PXC3 PE=2 SV=1 && PF07714:Protein tyrosine kinase|PF13855:Leucine rich repeat
novel.18	234.62	232.73	142.133	10.2548	20.5178	11.1331	203.161	13.9686	3.87026	1.93771e-15	1.22912e-13	-	1	4968853	4971050	+	1285	-	- && - && -
T459_32093	19.1321	24.8246	20.4671	149.55	213.971	241.216	21.4746	201.579	-3.22984	2.01018e-15	1.27229e-13	T459_32093	PGAv.1.6.scaffold588	170921	175245	-	1707	protein_coding	putative alkaline/neutral invertase B && sp|Q9SW48|INVB_ARATH Probable alkaline/neutral invertase B OS=Arabidopsis thaliana OX=3702 GN=INVB PE=1 SV=1 && PF12899:Alkaline and neutral invertase
T459_00552	7.04867	33.0994	26.1524	423.012	528.578	469.444	22.1002	473.678	-4.42503	2.01875e-15	1.27491e-13	T459_00552	1	10245717	10246583	-	867	protein_coding	hypothetical protein && - && -
T459_29534	2806.38	3117.55	3906.94	810.133	649.731	794.159	3276.96	751.341	2.1246	2.09092e-15	1.3176e-13	T459_29534	12	14506286	14514288	+	843	protein_coding	NFU1 iron-sulfur cluster scaffold-like protein, mitochondrial && sp|Q9LIG6|NIFU4_ARATH NifU-like protein 4, mitochondrial OS=Arabidopsis thaliana OX=3702 GN=NIFU4 PE=2 SV=1 && PF01106:NifU-like domain|PF08712:Scaffold protein Nfu/NifU N terminal
T459_21752	686.742	17237.5	18763.8	0	20.5178	4.63878	12229.4	8.38553	10.5164	2.1562e-15	1.35577e-13	T459_21752	8	124387500	124391163	+	945	protein_coding	(+)-neomenthol dehydrogenase && sp|B2X050|MNR1_CAPAN (+)-neomenthol dehydrogenase OS=Capsicum annuum OX=4072 GN=MNR1 PE=1 SV=1 && PF00106:short chain dehydrogenase|PF13561:Enoyl-(Acyl carrier protein) reductase
T459_08133	452.122	506.835	505.992	44.4377	85.9794	74.2205	488.316	68.2125	2.84241	2.17571e-15	1.36506e-13	T459_08133	3	28101408	28102394	+	987	protein_coding	hypothetical protein && sp|Q5NUF4|HIDM_GLYEC 2-hydroxyisoflavanone dehydratase OS=Glycyrrhiza echinata OX=46348 GN=HIDM PE=1 SV=1 && PF07859:alpha/beta hydrolase fold
novel.5925	805.562	607.167	875.537	113.658	141.671	160.502	762.756	138.61	2.46075	2.23e-15	1.39608e-13	-	6	174546694	174553366	-	3630	-	- && Q0WPJ7.1 RecName: Full=Putative E3 ubiquitin-protein ligase RF298; AltName: Full=RING finger protein 298 && -
T459_31069	5171.71	3955.38	3486.23	913.536	640.937	814.569	4204.44	789.681	2.41242	2.26181e-15	1.41292e-13	T459_31069	12	239197296	239201570	-	1695	protein_coding	hypothetical protein && sp|Q9M817|PTR6_ARATH Protein NRT1/ PTR FAMILY 1.2 OS=Arabidopsis thaliana OX=3702 GN=NPF1.2 PE=1 SV=1 && PF00854:POT family
T459_32550	250.731	194.459	151.229	3.41828	12.7015	11.1331	198.806	9.08428	4.465	2.28913e-15	1.42689e-13	T459_32550	PGAv.1.6.scaffold866	911177	912300	+	993	protein_coding	hypothetical protein && sp|Q9LP24|Y1571_ARATH Probable leucine-rich repeat receptor-like protein kinase At1g35710 OS=Arabidopsis thaliana OX=3702 GN=At1g35710 PE=1 SV=1 && PF08263:Leucine rich repeat N-terminal domain
T459_35078	140.973	455.117	250.154	0	1.95408	0.927756	282.081	0.960611	8.24963	2.32167e-15	1.44405e-13	T459_35078	PGAv.1.6.scaffold2157	42815	43900	-	1086	protein_coding	hypothetical protein && sp|Q5MR23|9DC3_SOLPI Receptor-like protein 9DC3 OS=Solanum pimpinellifolium OX=4084 GN=9DC3 PE=3 SV=1 && PF13855:Leucine rich repeat
T459_29455	358.475	119.985	416.165	0	0	0	298.208	0	10.7855	2.34284e-15	1.45408e-13	T459_29455	12	12301266	12303800	+	2535	protein_coding	putative pre-mRNA-splicing factor ATP-dependent RNA helicase DHX16 && sp|Q8VY00|ESP3_ARATH Pre-mRNA-splicing factor ATP-dependent RNA helicase DEAH1 OS=Arabidopsis thaliana OX=3702 GN=ESP3 PE=1 SV=1 && PF07717:Oligonucleotide/oligosaccharide-binding (OB)-fold|PF04408:Helicase associated domain (HA2)|PF00271:Helicase conserved C-terminal domain
T459_32773	248.717	439.601	563.983	41.0194	25.403	32.4714	417.434	32.9646	3.65962	2.35615e-15	1.45919e-13	T459_32773	PGAv.1.6.scaffold960	580509	580823	-	315	protein_coding	hypothetical protein && - && PF05678:VQ motif
T459_01538	1028.1	1342.59	1704.46	244.407	268.686	251.422	1358.38	254.838	2.41422	2.37998e-15	1.47079e-13	T459_01538	1	62823321	62829728	+	1893	protein_coding	UPF0061 protein && sp|A1K5T6|SELO_AZOSB Protein adenylyltransferase SelO OS=Azoarcus sp. (strain BH72) OX=418699 GN=selO PE=3 SV=1 && PF02696:Uncharacterized ACR, YdiU/UPF0061 family
novel.1221	275.905	174.806	305.87	18.8005	20.5178	30.6159	252.194	23.3114	3.43627	2.42807e-15	1.49729e-13	-	10	228401591	228401851	+	261	-	- && - && -
T459_14275	13.0904	25.8589	14.7818	194.842	178.798	168.852	17.9104	180.831	-3.3342	2.56383e-15	1.57763e-13	T459_14275	5	30931017	30934415	-	3399	protein_coding	Serine/threonine-protein kinase BRI1-like 2 && sp|Q9ZPS9|BRL2_ARATH Serine/threonine-protein kinase BRI1-like 2 OS=Arabidopsis thaliana OX=3702 GN=BRL2 PE=1 SV=1 && PF08263:Leucine rich repeat N-terminal domain|PF00069:Protein kinase domain|PF13855:Leucine rich repeat
novel.5669	82.5701	2022.17	4920.07	0	1.95408	0.927756	2341.6	0.960611	11.2842	2.6478e-15	1.62583e-13	-	6	214687292	214726931	+	397	-	- && - && -
T459_35339	0	0	0	181.169	177.821	166.068	0	175.019	-9.81274	2.79165e-15	1.71051e-13	T459_35339	PGAv.1.6.scaffold2895	7383	7823	-	441	protein_coding	hypothetical protein && - && -
T459_06811	3739.82	2716.22	5962.75	317.9	513.922	415.635	4139.6	415.819	3.31568	2.81471e-15	1.72098e-13	T459_06811	2	163806919	163809072	+	2154	protein_coding	hypothetical protein && sp|D4AZ24|ENG1_ARTBC Probable endo-1,3(4)-beta-glucanase ARB_01444 OS=Arthroderma benhamiae (strain ATCC MYA-4681 / CBS 112371) OX=663331 GN=ARB_01444 PE=1 SV=1 && PF03639:Glycosyl hydrolase family 81 N-terminal domain|PF17652:Glycosyl hydrolase family 81 C-terminal domain
T459_25527	210.453	121.02	412.753	1.70914	1.95408	0	248.075	1.22107	7.6651	2.83954e-15	1.73248e-13	T459_25527	10	151547195	151548691	-	1359	protein_coding	Dehydration-responsive element-binding protein 2A && sp|O82132|DRE2A_ARATH Dehydration-responsive element-binding protein 2A OS=Arabidopsis thaliana OX=3702 GN=DREB2A PE=1 SV=1 && PF00847:AP2 domain
T459_21226	4.02781	2.06871	5.68531	366.611	103.566	237.505	3.92728	235.894	-5.91911	2.85311e-15	1.73708e-13	T459_21226	8	2197373	2200235	-	969	protein_coding	hypothetical protein && - && PF06966:Protein of unknown function (DUF1295)
T459_25912	1054.28	4315.33	8352.85	87.1662	105.52	107.62	4574.16	100.102	5.51409	2.88994e-15	1.75579e-13	T459_25912	10	201539796	201541801	+	558	protein_coding	hypothetical protein && - && PF06521:PAR1 protein
T459_01410	186.286	388.918	824.37	11.964	3.90815	2.78327	466.525	6.21847	6.21623	2.96241e-15	1.79603e-13	T459_01410	1	58186912	58189168	-	654	protein_coding	B-box zinc finger protein 19 && sp|C0SVM5|BBX19_ARATH B-box zinc finger protein 19 OS=Arabidopsis thaliana OX=3702 GN=BBX19 PE=1 SV=1 && PF00643:B-box zinc finger
novel.2776	232.606	253.417	227.412	50.4196	39.0815	34.327	237.812	41.276	2.52389	3.04367e-15	1.84142e-13	-	12	240172415	240183707	-	1164	-	- && - && -
T459_00435	118.82	79.6454	40.9342	894.735	935.026	937.961	79.8	922.574	-3.52866	3.05958e-15	1.84717e-13	T459_00435	1	7881232	7882296	+	1065	protein_coding	putative sugar phosphate/phosphate translocator && sp|Q9LDH3|PT112_ARATH Probable sugar phosphate/phosphate translocator At1g12500 OS=Arabidopsis thaliana OX=3702 GN=At1g12500 PE=1 SV=1 && PF03151:Triose-phosphate Transporter family
T459_05390	134.932	397.193	709.526	10.2548	5.86223	9.27756	413.884	8.46488	5.60709	3.07198e-15	1.85077e-13	T459_05390	2	137202779	137203069	+	291	protein_coding	Precursor of CEP14 [Source:Projected from Arabidopsis thaliana (AT1G29290) UniProtKB/Swiss-Prot;Acc:Q52K95] && sp|Q52K95|PCP14_ARATH Precursor of CEP14 OS=Arabidopsis thaliana OX=3702 GN=CEP14 PE=2 SV=1 && -
T459_06695	416.878	3095.83	9575.19	25.6371	28.3341	33.3992	4362.63	29.1235	7.22703	3.16373e-15	1.90207e-13	T459_06695	2	161722956	161724786	-	1242	protein_coding	Patatin-like protein 2 && sp|O23181|PLP3_ARATH Patatin-like protein 3 OS=Arabidopsis thaliana OX=3702 GN=PLP3 PE=2 SV=2 && PF01734:Patatin-like phospholipase
T459_04332	138.959	1822.54	3762.54	8.5457	1.95408	8.3498	1908.01	6.28319	8.24098	3.29303e-15	1.97568e-13	T459_04332	2	44606041	44606808	+	768	protein_coding	hypothetical protein && sp|Q8LD98|NHL6_ARATH NDR1/HIN1-like protein 6 OS=Arabidopsis thaliana OX=3702 GN=NHL6 PE=1 SV=1 && PF03168:Late embryogenesis abundant protein
T459_11588	1016.02	1229.85	1474.77	254.662	281.387	300.593	1240.21	278.881	2.1529	3.31028e-15	1.9819e-13	T459_11588	4	18211610	18216786	+	801	protein_coding	putative serine protease EDA2 && sp|Q1PF50|EDA2_ARATH Probable serine protease EDA2 OS=Arabidopsis thaliana OX=3702 GN=EDA2 PE=2 SV=2 && PF05577:Serine carboxypeptidase S28
T459_04175	230.592	1146.07	492.348	12.8186	19.5408	17.6274	623.002	16.6622	5.22673	3.32797e-15	1.98836e-13	T459_04175	2	16214134	16214604	-	471	protein_coding	Ethylene-responsive transcription factor && sp|Q9LYU3|EF113_ARATH Ethylene-responsive transcription factor ERF113 OS=Arabidopsis thaliana OX=3702 GN=ERF113 PE=2 SV=1 && PF00847:AP2 domain
T459_25814	0	5.17178	1.13706	129.04	199.316	167.924	2.10295	165.427	-6.29191	3.42276e-15	2.04076e-13	T459_25814	10	194490810	194495993	-	1332	protein_coding	hypothetical protein && sp|Q9LFA4|IQM3_ARATH IQ domain-containing protein IQM3 OS=Arabidopsis thaliana OX=3702 GN=IQM3 PE=2 SV=1 && -
T459_07109	468.233	1275.36	2237.74	49.5651	53.7371	50.0988	1327.11	51.1337	4.69791	3.47397e-15	2.06701e-13	T459_07109	2	168161218	168161802	+	585	protein_coding	hypothetical protein && - && -
T459_26630	0	12.4123	4.54825	540.088	338.055	579.847	5.65351	485.997	-6.42695	3.5887e-15	2.13087e-13	T459_26630	10	232909221	232913089	-	984	protein_coding	hypothetical protein && sp|Q700W2|SPL9_ARATH Squamosa promoter-binding-like protein 9 OS=Arabidopsis thaliana OX=3702 GN=SPL9 PE=2 SV=2 && PF03110:SBP domain
novel.6380	35.2433	26.8933	28.4265	189.715	203.224	171.635	30.1877	188.191	-2.63829	3.70576e-15	2.19585e-13	-	7	236915727	236918473	+	1285	-	- && A7QBZ2.1 RecName: Full=CASP-like protein 2A1; Short=VvCASPL2A1 && -
T459_15632	946.536	1276.4	2111.52	20.5097	85.9794	55.6653	1444.82	54.0515	4.74279	3.80532e-15	2.25022e-13	T459_15632	6	72188	74914	+	1173	protein_coding	Two-pore potassium channel 3 && sp|Q9S6Z8|KCO5_ARATH Two-pore potassium channel 5 OS=Arabidopsis thaliana OX=3702 GN=TPK5 PE=1 SV=1 && PF07885:Ion channel
T459_19033	9.06257	7.24049	12.5077	141.004	104.543	125.247	9.60358	123.598	-3.6942	4.07219e-15	2.40309e-13	T459_19033	7	21608132	21609808	+	1677	protein_coding	Reticuline oxidase-like protein && sp|Q9SVG3|BBE21_ARATH Berberine bridge enzyme-like 21 OS=Arabidopsis thaliana OX=3702 GN=At4g20840 PE=2 SV=1 && PF01565:FAD binding domain|PF08031:Berberine and berberine like
T459_14050	483.337	1162.62	759.557	36.7465	41.0356	76.076	801.837	51.286	3.96719	4.72832e-15	2.78458e-13	T459_14050	5	16065178	16067471	-	942	protein_coding	NAC domain-containing protein 48 && sp|Q9C598|NAC81_ARATH Protein ATAF2 OS=Arabidopsis thaliana OX=3702 GN=NAC081 PE=1 SV=1 && PF02365:No apical meristem (NAM) protein
T459_31491	355.454	2860	562.845	0	6.83927	3.71102	1259.43	3.51676	8.50134	4.92516e-15	2.89459e-13	T459_31491	12	249614764	249617200	+	1326	protein_coding	Omega-6 fatty acid desaturase, endoplasmic reticulum && sp|Q84VT2|FAD12_PUNGR Delta(12)-acyl-lipid-desaturase OS=Punica granatum OX=22663 GN=FAD12 PE=2 SV=2 && PF00487:Fatty acid desaturase|PF11960:Domain of unknown function (DUF3474)
novel.3981	63.438	70.3362	81.8684	305.082	363.458	328.426	71.8809	332.322	-2.21044	4.93637e-15	2.89526e-13	-	3	168509544	168511561	-	1019	-	- && O22881.2 RecName: Full=Potassium transporter 2; Short=AtKT2; Short=AtKUP2; Short=AtPOT2 && PF02705:K+ potassium transporter
T459_21767	3358.19	2475.21	2713.03	631.527	772.838	601.186	2848.81	668.517	2.09152	5.09881e-15	2.98446e-13	T459_21767	8	124629140	124631515	-	2376	protein_coding	hypothetical protein && sp|Q60EW9|FTIP7_ORYSJ FT-interacting protein 7 OS=Oryza sativa subsp. japonica OX=39947 GN=FTIP7 PE=1 SV=1 && PF00168:C2 domain
T459_12629	33.2294	10.3436	7.95943	438.395	423.058	374.813	17.1775	412.089	-4.57629	5.16389e-15	3.01642e-13	T459_12629	4	212560309	212564850	-	2334	protein_coding	putative beta-D-xylosidase 7 && sp|Q9SGZ5|BXL7_ARATH Probable beta-D-xylosidase 7 OS=Arabidopsis thaliana OX=3702 GN=BXL7 PE=2 SV=2 && PF01915:Glycosyl hydrolase family 3 C-terminal domain|PF14310:Fibronectin type III-like domain|PF00933:Glycosyl hydrolase family 3 N terminal domain
T459_16893	31.2155	16.5497	12.5077	550.343	236.443	382.235	20.091	389.674	-4.27264	5.33361e-15	3.10926e-13	T459_16893	6	187183764	187185492	+	681	protein_coding	hypothetical protein && - && PF00582:Universal stress protein family
T459_29772	521.602	949.539	946.035	110.24	100.635	120.608	805.725	110.494	2.86596	5.3549e-15	3.11536e-13	T459_29772	12	30701054	30704833	-	708	protein_coding	hypothetical protein && sp|Q9LPN5|VP601_ARATH Vacuolar protein sorting-associated protein 60.1 OS=Arabidopsis thaliana OX=3702 GN=VPS60-1 PE=1 SV=1 && PF03357:Snf7
T459_13162	133.925	40.3399	39.7972	1375.86	1689.3	1475.13	71.3539	1513.43	-4.40469	5.46059e-15	3.17044e-13	T459_13162	4	232781508	232786107	+	2154	protein_coding	hypothetical protein && sp|P0DH62|Y4407_SELML Inactive protein kinase SELMODRAFT_444075 OS=Selaginella moellendorffii OX=88036 GN=SELMODRAFT_444075 PE=2 SV=1 && PF07714:Protein tyrosine kinase
T459_19534	27.1877	37.2368	31.8377	428.994	222.765	289.46	32.0874	313.74	-3.29041	5.48118e-15	3.17599e-13	T459_19534	7	133738763	133739362	-	600	protein_coding	hypothetical protein && sp|Q84WE4|PMEI3_ARATH Pectinesterase inhibitor 3 OS=Arabidopsis thaliana OX=3702 GN=PMEI3 PE=2 SV=1 && PF04043:Plant invertase/pectin methylesterase inhibitor
T459_13048	46.3198	82.7485	11.3706	3531.08	1325.84	2047.56	46.813	2301.49	-5.61749	5.70265e-15	3.29769e-13	T459_13048	4	230847647	230849171	-	1011	protein_coding	hypothetical protein && sp|Q9SN11|CCD33_ARATH Cyclin-D3-3 OS=Arabidopsis thaliana OX=3702 GN=CYCD3-3 PE=2 SV=1 && PF00134:Cyclin, N-terminal domain|PF02984:Cyclin, C-terminal domain
T459_33747	0	0	0	169.205	147.533	198.54	0	171.759	-9.78569	5.76521e-15	3.32607e-13	T459_33747	PGAv.1.6.scaffold1329	127770	128090	-	321	protein_coding	hypothetical protein && sp|O65695|SAU50_ARATH Auxin-responsive protein SAUR50 OS=Arabidopsis thaliana OX=3702 GN=SAUR50 PE=1 SV=1 && PF02519:Auxin responsive protein
T459_11341	908.271	1282.6	1120.01	0	18.5637	7.42205	1103.63	8.66193	7.00484	5.77483e-15	3.32607e-13	T459_11341	4	8382415	8386611	-	3543	protein_coding	hypothetical protein && sp|Q1MX30|XA21_ORYSI Receptor kinase-like protein Xa21 OS=Oryza sativa subsp. indica OX=39946 GN=XA21 PE=1 SV=1 && PF00069:Protein kinase domain|PF08263:Leucine rich repeat N-terminal domain|PF13855:Leucine rich repeat
T459_32006	169.168	156.188	108.021	785.35	1394.23	1081.76	144.459	1087.12	-2.91064	5.87057e-15	3.37447e-13	T459_32006	PGAv.1.6.scaffold523	869192	874180	-	1146	protein_coding	1,4-dihydroxy-2-naphthoate polyprenyltransferase, chloroplastic && sp|Q0WUA3|MENA_ARATH 2-carboxy-1,4-naphthoquinone phytyltransferase, chloroplastic OS=Arabidopsis thaliana OX=3702 GN=ABC4 PE=1 SV=2 && PF01040:UbiA prenyltransferase family
T459_32226	484.344	621.648	448.002	75.2022	90.8646	110.403	517.998	92.1566	2.49182	5.94808e-15	3.41221e-13	T459_32226	PGAv.1.6.scaffold606	806864	809224	+	657	protein_coding	Somatic embryogenesis receptor kinase 1 && sp|Q9FPJ5|LRR1_ARATH Leucine-rich repeat protein 1 OS=Arabidopsis thaliana OX=3702 GN=LRR1 PE=1 SV=1 && PF08263:Leucine rich repeat N-terminal domain|PF13855:Leucine rich repeat|PF12799:Leucine Rich repeats (2 copies)
T459_08907	1616.16	1646.7	2482.21	117.076	246.214	230.083	1915.02	197.791	3.27603	6.1719e-15	3.53357e-13	T459_08907	3	146979564	146987239	+	1542	protein_coding	Phospholipase A1-Igamma2, chloroplastic && sp|Q3EBR6|PLA16_ARATH Phospholipase A1-Igamma2, chloroplastic OS=Arabidopsis thaliana OX=3702 GN=DALL3 PE=1 SV=2 && PF01764:Lipase (class 3)
T459_25565	27.1877	41.3743	17.0559	464.886	340.986	272.76	28.5393	359.544	-3.65158	6.19737e-15	3.54111e-13	T459_25565	10	158929008	158932046	-	1683	protein_coding	hypothetical protein && sp|Q9LZN0|ROGF7_ARATH Rop guanine nucleotide exchange factor 7 OS=Arabidopsis thaliana OX=3702 GN=ROPGEF7 PE=1 SV=1 && PF03759:PRONE (Plant-specific Rop nucleotide exchanger)
T459_00713	8281.18	8297.61	6857.62	2440.65	1905.23	2011.37	7812.13	2119.08	1.88221	6.26811e-15	3.57443e-13	T459_00713	1	14844384	14848326	-	747	protein_coding	Bax inhibitor 1 && sp|Q9LD45|BI1_ARATH Bax inhibitor 1 OS=Arabidopsis thaliana OX=3702 GN=BI-1 PE=1 SV=1 && PF01027:Inhibitor of apoptosis-promoting Bax1
T459_14166	4.02781	13.4466	9.09649	138.44	137.762	160.502	8.85698	145.568	-4.04267	6.28225e-15	3.57542e-13	T459_14166	5	21492687	21493778	-	705	protein_coding	GEM-like protein 6 && sp|Q9FMW4|GEML8_ARATH Putative GEM-like protein 8 OS=Arabidopsis thaliana OX=3702 GN=At5g23370 PE=3 SV=1 && PF02893:GRAM domain
T459_06685	798.514	544.071	565.12	125.622	85.0024	102.053	635.902	104.226	2.60795	6.39753e-15	3.6298e-13	T459_06685	2	161612780	161617047	+	2553	protein_coding	hypothetical protein && sp|Q9FKZ1|DRL42_ARATH Probable disease resistance protein At5g66900 OS=Arabidopsis thaliana OX=3702 GN=At5g66900 PE=3 SV=1 && PF05659:Arabidopsis broad-spectrum mildew resistance protein RPW8|PF00931:NB-ARC domain
T459_29769	120.834	420.983	208.082	7.69113	7.81631	3.71102	249.967	6.40615	5.28532	6.40301e-15	3.6298e-13	T459_29769	12	30543993	30546055	+	1665	protein_coding	hypothetical protein && sp|Q40235|CF9_SOLPI Receptor-like protein Cf-9 OS=Solanum pimpinellifolium OX=4084 GN=CF-9 PE=1 SV=1 && PF13855:Leucine rich repeat|PF08263:Leucine rich repeat N-terminal domain
T459_28759	70.4867	43.443	26.1524	606.745	492.427	471.3	46.694	523.491	-3.48304	6.4626e-15	3.65638e-13	T459_28759	11	262684184	262687378	+	1890	protein_coding	Receptor-like serine/threonine-protein kinase NCRK && sp|Q8VYY5|NCRK_ARATH Receptor-like serine/threonine-protein kinase NCRK OS=Arabidopsis thaliana OX=3702 GN=NCRK PE=1 SV=1 && PF00069:Protein kinase domain
T459_13518	4440.66	7102.92	7490.96	971.646	1240.84	1088.26	6344.85	1100.25	2.52782	6.53518e-15	3.6902e-13	T459_13518	4	239541840	239546529	-	966	protein_coding	hypothetical protein && sp|A0A059TC02|CCR1_PETHY Cinnamoyl-CoA reductase 1 OS=Petunia hybrida OX=4102 GN=CCR1 PE=1 SV=1 && PF01370:NAD dependent epimerase/dehydratase family
novel.2551	54.3754	11.3779	28.4265	761.422	642.891	623.452	31.3933	675.922	-4.42653	6.62047e-15	3.73104e-13	-	12	15988548	15994940	-	5265	-	- && - && -
T459_10941	483.337	1654.97	1209.83	59.8199	23.4489	50.0988	1116.05	44.4559	4.64787	7.08999e-15	3.98784e-13	T459_10941	3	280685951	280686568	+	618	protein_coding	hypothetical protein && - && PF05553:Cotton fibre expressed protein
T459_05760	41.2851	47.5804	71.6349	339.264	374.206	322.859	53.5001	345.443	-2.69461	7.21547e-15	4.05051e-13	T459_05760	2	144956842	144957186	+	345	protein_coding	Calcium-binding protein PBP1 && sp|O81831|CARP1_ARATH Calcium-binding protein KRP1 OS=Arabidopsis thaliana OX=3702 GN=KRP1 PE=2 SV=1 && PF13833:EF-hand domain pair
T459_18550	524.622	832.657	433.22	52.1288	69.3697	79.787	596.833	67.0952	3.15426	7.82954e-15	4.38668e-13	T459_18550	6	241471590	241471817	+	228	protein_coding	OEP7 [Source:Projected from Arabidopsis thaliana (AT3G52420) UniProtKB/TrEMBL;Acc:A0A178VGL9] && sp|Q9SVC4|OEP7_ARATH Outer envelope membrane protein 7 OS=Arabidopsis thaliana OX=3702 GN=OEP7 PE=1 SV=1 && -
T459_29450	181.251	187.218	274.032	23.0734	21.4948	11.1331	214.167	18.5671	3.52575	8.1268e-15	4.54414e-13	T459_29450	12	12109523	12113015	-	1170	protein_coding	Cysteine proteinase 15A && sp|Q8VYS0|RD19D_ARATH Probable cysteine protease RD19D OS=Arabidopsis thaliana OX=3702 GN=RD19D PE=2 SV=1 && PF00112:Papain family cysteine protease|PF08246:Cathepsin propeptide inhibitor domain (I29)
T459_20657	315.176	801.626	409.342	21.3643	38.1045	15.7718	508.715	25.0802	4.34515	8.14215e-15	4.54414e-13	T459_20657	7	242469440	242472930	+	3228	protein_coding	hypothetical protein && sp|Q9M667|RPP13_ARATH Disease resistance protein RPP13 OS=Arabidopsis thaliana OX=3702 GN=RPP13 PE=2 SV=2 && PF00931:NB-ARC domain
T459_32397	328.267	487.182	545.79	71.7839	75.232	56.5931	453.746	67.8697	2.74077	8.57079e-15	4.77411e-13	T459_32397	PGAv.1.6.scaffold798	95045	96985	+	1941	protein_coding	putative receptor-like protein kinase && sp|O04086|Y1105_ARATH Probable receptor-like protein kinase At1g11050 OS=Arabidopsis thaliana OX=3702 GN=At1g11050 PE=2 SV=1 && PF00069:Protein kinase domain
T459_20187	215.488	92.0577	247.879	1.70914	2.93112	0	185.142	1.54675	6.91524	8.63518e-15	4.80069e-13	T459_20187	7	225296912	225301621	-	1449	protein_coding	hypothetical protein && sp|Q9M3B3|WSD4_ARATH Wax ester synthase/diacylglycerol acyltransferase 4 OS=Arabidopsis thaliana OX=3702 GN=WSD4 PE=2 SV=1 && PF03007:Wax ester synthase-like Acyl-CoA acyltransferase domain|PF06974:Protein of unknown function (DUF1298)
T459_31470	110.765	378.574	228.549	5.98199	0.977039	1.85551	239.296	2.93818	6.31993	8.82257e-15	4.89542e-13	T459_31470	12	249299114	249302071	-	2958	protein_coding	hypothetical protein && sp|P0DO05|9DC1_SOLPI Receptor-like protein 9DC1 OS=Solanum pimpinellifolium OX=4084 GN=9DC1 PE=3 SV=1 && PF13855:Leucine rich repeat|PF08263:Leucine rich repeat N-terminal domain
T459_19930	18.1251	12.4123	10.2336	517.87	164.142	299.665	13.5903	327.226	-4.58591	8.98985e-15	4.97865e-13	T459_19930	7	205906761	205910338	-	1638	protein_coding	L-ascorbate oxidase-like protein && sp|P29162|ASOL_TOBAC L-ascorbate oxidase homolog OS=Nicotiana tabacum OX=4097 PE=2 SV=1 && PF07731:Multicopper oxidase|PF00394:Multicopper oxidase|PF07732:Multicopper oxidase
T459_15781	3430.69	4109.5	4775.66	503.342	844.161	756.121	4105.28	701.208	2.5498	9.24595e-15	5.11065e-13	T459_15781	6	3107936	3112170	+	3984	protein_coding	hypothetical protein && sp|Q60CZ8|R1A10_SOLDE Putative late blight resistance protein homolog R1A-10 OS=Solanum demissum OX=50514 GN=R1A-10 PE=3 SV=1 && PF00931:NB-ARC domain
T459_33471	1938.38	1825.64	2176.34	364.902	534.44	480.577	1980.12	459.973	2.10636	9.51922e-15	5.25162e-13	T459_33471	PGAv.1.6.scaffold1202	510373	515386	+	1614	protein_coding	hypothetical protein && sp|Q9SKC4|ARI10_ARATH Probable E3 ubiquitin-protein ligase ARI10 OS=Arabidopsis thaliana OX=3702 GN=ARI10 PE=2 SV=1 && PF13456:Reverse transcriptase-like|PF01485:IBR domain, a half RING-finger domain
T459_26197	36.2503	10.3436	20.4671	352.083	419.15	297.81	22.3537	356.347	-3.99203	1.00423e-14	5.52963e-13	T459_26197	10	221043655	221045548	-	1560	protein_coding	Beta-fructofuranosidase, insoluble isoenzyme CWINV4 && sp|P26792|INV1_DAUCA Beta-fructofuranosidase, insoluble isoenzyme 1 OS=Daucus carota OX=4039 GN=INV1 PE=1 SV=1 && PF00251:Glycosyl hydrolases family 32 N-terminal domain|PF08244:Glycosyl hydrolases family 32 C terminal
T459_06871	253.752	162.394	139.859	1609.16	1228.14	1129.08	185.335	1322.12	-2.8338	1.01743e-14	5.58882e-13	T459_06871	2	164767940	164769349	-	666	protein_coding	Peptidyl-prolyl cis-trans isomerase CYP38, chloroplastic && sp|Q9SSA5|CYP38_ARATH Peptidyl-prolyl cis-trans isomerase CYP38, chloroplastic OS=Arabidopsis thaliana OX=3702 GN=CYP38 PE=1 SV=1 && PF00160:Cyclophilin type peptidyl-prolyl cis-trans isomerase/CLD
T459_01423	203.404	157.222	314.966	1758.71	1475.33	1502.04	225.198	1578.69	-2.81046	1.01887e-14	5.58882e-13	T459_01423	1	58408330	58409070	-	741	protein_coding	Thylakoid lumenal 19 kDa protein, chloroplastic && sp|P82658|TL19_ARATH Thylakoid lumenal 19 kDa protein, chloroplastic OS=Arabidopsis thaliana OX=3702 GN=At3g63540 PE=1 SV=2 && PF01789:PsbP
T459_03364	638.408	681.641	651.536	2009.09	1897.41	1758.1	657.195	1888.2	-1.52266	1.03204e-14	5.65031e-13	T459_03364	1	255645251	255651414	+	1155	protein_coding	hypothetical protein && sp|P71019|FABD_BACSU Malonyl CoA-acyl carrier protein transacylase OS=Bacillus subtilis (strain 168) OX=224308 GN=fabD PE=3 SV=2 && PF00698:Acyl transferase domain
T459_28642	871.014	3072.04	1212.11	17.0914	71.3238	34.327	1718.39	40.9141	5.3949	1.05287e-14	5.7534e-13	T459_28642	11	259628357	259629685	+	1329	protein_coding	Lysine histidine transporter 1 && sp|Q9SR44|LHTL2_ARATH Lysine histidine transporter-like 2 OS=Arabidopsis thaliana OX=3702 GN=At1g67640 PE=2 SV=1 && PF01490:Transmembrane amino acid transporter protein
T459_22600	1346.3	1194.68	1437.25	218.77	320.469	319.148	1326.07	286.129	2.21302	1.10187e-14	6.0098e-13	T459_22600	9	5711994	5716993	-	1302	protein_coding	hypothetical protein && sp|Q9SF86|PCRK1_ARATH Serine/threonine-protein kinase PCRK1 OS=Arabidopsis thaliana OX=3702 GN=PCRK1 PE=1 SV=1 && PF07714:Protein tyrosine kinase
novel.4218	230.592	295.826	106.884	0	0	0	211.101	0	10.2877	1.13006e-14	6.15189e-13	-	4	10731315	10733709	+	1847	-	- && Q9LWM4.1 RecName: Full=CBL-interacting protein kinase 5; AltName: Full=OsCIPK05 && PF00069:Protein kinase domain|PF03822:NAF domain
T459_27408	0	1.03436	0	610.163	239.374	360.897	0.344785	403.478	-10.0562	1.15589e-14	6.2777e-13	T459_27408	11	35819314	35821026	+	1335	protein_coding	hypothetical protein && sp|Q9FYG4|GLOX1_ARATH Aldehyde oxidase GLOX1 OS=Arabidopsis thaliana OX=3702 GN=GLOX1 PE=2 SV=1 && PF07250:Glyoxal oxidase N-terminus|PF09118:Domain of unknown function (DUF1929)
T459_08191	121.841	312.376	158.052	0	0.977039	2.78327	197.423	1.25344	7.32492	1.15753e-14	6.2777e-13	T459_08191	3	29487944	29491128	+	792	protein_coding	Nuclear transcription factor Y subunit A-8 && sp|Q93ZH2|NFYA3_ARATH Nuclear transcription factor Y subunit A-3 OS=Arabidopsis thaliana OX=3702 GN=NFYA3 PE=2 SV=2 && PF02045:CCAAT-binding transcription factor (CBF-B/NF-YA) subunit B
T459_04130	14.0973	2.06871	2.27412	233.298	306.79	329.353	6.14672	289.814	-5.54218	1.16159e-14	6.28784e-13	T459_04130	2	8341910	8343354	-	1047	protein_coding	Transcription factor HBI1 && sp|Q93VJ4|BEE2_ARATH Transcription factor BEE 2 OS=Arabidopsis thaliana OX=3702 GN=BEE2 PE=1 SV=1 && PF00010:Helix-loop-helix DNA-binding domain
T459_21298	417.885	1154.34	576.49	0.85457	16.6097	4.63878	716.239	7.36767	6.61724	1.16628e-14	6.30143e-13	T459_21298	8	11443206	11443727	-	522	protein_coding	hypothetical protein && - && PF00168:C2 domain
T459_21365	301.079	272.036	195.575	1217.76	1634.59	1245.05	256.23	1365.8	-2.41339	1.24863e-14	6.72954e-13	T459_21365	8	36058635	36065125	+	978	protein_coding	putative L-ascorbate peroxidase 6 && sp|Q8GY91|APX6_ARATH Putative L-ascorbate peroxidase 6 OS=Arabidopsis thaliana OX=3702 GN=APX6 PE=2 SV=1 && PF00141:Peroxidase
T459_03761	1813.52	2701.74	1379.26	290.554	171.959	183.696	1964.84	215.403	3.18873	1.25019e-14	6.72954e-13	T459_03761	1	298303902	298304747	-	846	protein_coding	Transcription factor Pur-alpha 1 && sp|Q9SKZ1|PUR_ARATH Transcription factor Pur-alpha 1 OS=Arabidopsis thaliana OX=3702 GN=PURA1 PE=1 SV=2 && PF04845:PurA ssDNA and RNA-binding protein
T459_06931	1975.64	1163.65	1594.16	223.897	144.602	99.2699	1577.82	155.923	3.33824	1.26994e-14	6.82311e-13	T459_06931	2	165579934	165581668	-	1467	protein_coding	hypothetical protein && sp|Q9LH84|AATP5_ARATH AAA-ATPase At3g28510 OS=Arabidopsis thaliana OX=3702 GN=At3g28510 PE=2 SV=1 && PF00004:ATPase family associated with various cellular activities (AAA)|PF14363:Domain associated at C-terminal with AAA
T459_33356	94.6536	76.5424	47.7566	475.141	687.835	558.509	72.9842	573.828	-2.97226	1.29203e-14	6.92882e-13	T459_33356	PGAv.1.6.scaffold1155	268405	271808	+	2781	protein_coding	putative receptor protein kinase TMK1 && sp|Q9LK43|TMK4_ARATH Receptor-like kinase TMK4 OS=Arabidopsis thaliana OX=3702 GN=TMK4 PE=1 SV=1 && PF12799:Leucine Rich repeats (2 copies)|PF07714:Protein tyrosine kinase
T459_32803	150.036	179.978	661.77	1.70914	5.86223	3.71102	330.595	3.7608	6.47136	1.32679e-14	7.102e-13	T459_32803	PGAv.1.6.scaffold963	249609	251176	-	702	protein_coding	hypothetical protein && - && PF04720:PDDEXK-like family of unknown function
T459_10659	164.133	106.539	80.7314	852.861	816.804	781.17	117.134	816.945	-2.80033	1.34706e-14	7.19713e-13	T459_10659	3	276093341	276094603	+	678	protein_coding	hypothetical protein && sp|Q67YC9|Y4141_ARATH Uncharacterized protein At4g14100 OS=Arabidopsis thaliana OX=3702 GN=At4g14100 PE=2 SV=1 && -
T459_24610	54.3754	50.6835	52.3048	223.897	297.02	271.832	52.4546	264.25	-2.33206	1.41179e-14	7.52903e-13	T459_24610	10	374510	375030	+	390	protein_coding	hypothetical protein && - && PF04504:Protein of unknown function, DUF573
T459_26487	219.516	182.047	400.246	0.85457	6.83927	9.27756	267.269	5.65713	5.57557	1.42574e-14	7.58937e-13	T459_26487	10	230085276	230088869	-	882	protein_coding	hypothetical protein && sp|P93758|RMR42_ARATH Remorin 4.2 OS=Arabidopsis thaliana OX=3702 GN=REM4.2 PE=1 SV=1 && PF03763:Remorin, C-terminal region
T459_09800	1390.6	1320.87	1289.43	389.684	324.377	428.623	1333.63	380.895	1.80766	1.45574e-14	7.73475e-13	T459_09800	3	253312617	253321258	-	993	protein_coding	hypothetical protein && - && PF08378:Nuclease-related domain
T459_11551	468.233	355.819	292.225	26.4917	51.783	44.5323	372.092	40.9357	3.188	1.46835e-14	7.78741e-13	T459_11551	4	15675101	15679703	+	3948	protein_coding	hypothetical protein && sp|Q6L3Z7|R1B14_SOLDE Putative late blight resistance protein homolog R1B-14 OS=Solanum demissum OX=50514 GN=R1B-14 PE=3 SV=1 && PF00931:NB-ARC domain
T459_16209	991.848	878.169	632.206	3872.91	3524.18	4189.74	834.074	3862.28	-2.21093	1.47783e-14	7.82325e-13	T459_16209	6	34655643	34660146	-	516	protein_coding	hypothetical protein && - && -
novel.5782	127.883	207.906	130.762	0	0	0	155.517	0	9.8466	1.5564e-14	8.22408e-13	-	6	3559809	3562013	-	796	-	- && - && -
T459_03331	288.995	232.73	152.366	1262.2	1843.67	1687.59	224.697	1597.82	-2.8291	1.56247e-14	8.24103e-13	T459_03331	1	254774260	254777374	-	1404	protein_coding	hypothetical protein && sp|Q9SJ62|WDL4_ARATH Protein WVD2-like 4 OS=Arabidopsis thaliana OX=3702 GN=WDL4 PE=1 SV=2 && PF06886:Targeting protein for Xklp2 (TPX2)
T459_13394	5582.55	4419.8	5505.65	1554.46	1656.08	1575.33	5169.33	1595.29	1.69618	1.5683e-14	8.25668e-13	T459_13394	4	237675869	237680094	-	1713	protein_coding	putative alkaline/neutral invertase B && sp|Q9SW48|INVB_ARATH Probable alkaline/neutral invertase B OS=Arabidopsis thaliana OX=3702 GN=INVB PE=1 SV=1 && PF12899:Alkaline and neutral invertase
T459_06173	2772.14	16121.5	6704.11	19.6551	149.487	113.186	8532.58	94.1094	6.50334	1.59849e-14	8.3898e-13	T459_06173	2	152698169	152699221	-	762	protein_coding	Acidic endochitinase Q && sp|Q40114|CHIA_SOLCI Acidic endochitinase pcht28 OS=Solanum chilense OX=4083 PE=2 SV=1 && PF00182:Chitinase class I
T459_20634	100.695	36.2025	51.1678	711.002	680.019	761.687	62.6885	717.57	-3.51514	1.59942e-14	8.3898e-13	T459_20634	7	242056183	242056933	-	642	protein_coding	hypothetical protein && sp|F4I114|Y1960_ARATH Probable serine/threonine-protein kinase At1g09600 OS=Arabidopsis thaliana OX=3702 GN=At1g09600 PE=3 SV=1 && -
novel.2556	62.4311	2006.65	1492.96	2.56371	3.90815	5.56653	1187.35	4.0128	8.21215	1.62865e-14	8.52762e-13	-	12	18328799	18333423	-	4308	-	- && F8WKW8.1 RecName: Full=Beta-D-glucosyl crocetin beta-1,6-glucosyltransferase; AltName: Full=UDP-glucose glucosyltransferase 9; Short=GjUGT9; AltName: Full=UDP-glycosyltransferase 94E5 && PF00201:UDP-glucoronosyl and UDP-glucosyl transferase
T459_20074	0	3.10307	1.13706	310.209	122.13	181.84	1.41338	204.726	-7.18218	1.66534e-14	8.70387e-13	T459_20074	7	219319718	219323116	+	429	protein_coding	Vesicle-associated protein 4-1 && sp|Q8VYN2|VAP42_ARATH Vesicle-associated protein 4-2 OS=Arabidopsis thaliana OX=3702 GN=PVA42 PE=1 SV=1 && PF00635:MSP (Major sperm protein) domain
T459_18224	105.73	149.982	187.615	14.5277	11.7245	12.9886	147.776	13.0802	3.49429	1.77326e-14	9.25117e-13	T459_18224	6	236592998	236595900	+	1299	protein_coding	hypothetical protein && sp|Q9FJF5|SOK5_ARATH Protein SOSEKI 5 OS=Arabidopsis thaliana OX=3702 GN=SOK5 PE=1 SV=1 && PF06136:Domain of unknown function (DUF966)
T459_08119	0	3.10307	1.13706	122.204	119.199	123.392	1.41338	121.598	-6.4307	1.84032e-14	9.58365e-13	T459_08119	3	27533266	27538066	+	531	protein_coding	hypothetical protein && - && -
T459_14165	43.299	23.7902	23.8783	229.025	267.709	327.498	30.3225	274.744	-3.17566	1.9235e-14	9.99875e-13	T459_14165	5	21487416	21488723	-	696	protein_coding	GEM-like protein 6 && sp|Q9FMW4|GEML8_ARATH Putative GEM-like protein 8 OS=Arabidopsis thaliana OX=3702 GN=At5g23370 PE=3 SV=1 && PF02893:GRAM domain
T459_15818	437.017	371.334	407.068	54.6925	87.9335	80.7147	405.14	74.4469	2.44651	2.03226e-14	1.05451e-12	T459_15818	6	3825861	3831701	-	4056	protein_coding	hypothetical protein && sp|Q60CZ8|R1A10_SOLDE Putative late blight resistance protein homolog R1A-10 OS=Solanum demissum OX=50514 GN=R1A-10 PE=3 SV=1 && PF00931:NB-ARC domain
T459_12499	282.954	151.016	166.011	1219.47	1490.96	1349.88	199.994	1353.44	-2.75784	2.16686e-14	1.12232e-12	T459_12499	4	203475320	203486892	-	1542	protein_coding	hypothetical protein && sp|Q9M9H4|PD338_ARATH Protein PIGMENT DEFECTIVE 338, chloroplastic OS=Arabidopsis thaliana OX=3702 GN=PDE338 PE=1 SV=1 && PF00575:S1 RNA binding domain
T459_12584	637.401	168.6	155.777	0	0	0	320.593	0	10.8903	2.25158e-14	1.16411e-12	T459_12584	4	209072057	209076753	+	585	protein_coding	hypothetical protein && sp|Q0WM29|MMSA_ARATH Methylmalonate-semialdehyde dehydrogenase [acylating], mitochondrial OS=Arabidopsis thaliana OX=3702 GN=ALDH6B2 PE=1 SV=2 && PF00171:Aldehyde dehydrogenase family
T459_17509	105.73	254.452	374.093	6.83656	10.7474	8.3498	244.758	8.6446	4.82733	2.28824e-14	1.18095e-12	T459_17509	6	219712727	219714061	+	1335	protein_coding	CBL-interacting serine/threonine-protein kinase 16 && sp|Q8W1D5|CIPKP_ARATH CBL-interacting serine/threonine-protein kinase 25 OS=Arabidopsis thaliana OX=3702 GN=CIPK25 PE=2 SV=1 && PF03822:NAF domain|PF00069:Protein kinase domain
T459_17924	157.085	156.188	397.972	8.5457	5.86223	1.85551	237.081	5.42115	5.44237	2.29664e-14	1.18316e-12	T459_17924	6	230459458	230460827	-	417	protein_coding	HVA22-like protein d && sp|Q9FED2|HA22E_ARATH HVA22-like protein e OS=Arabidopsis thaliana OX=3702 GN=HVA22E PE=2 SV=1 && PF03134:TB2/DP1, HVA22 family
T459_34176	51.3546	13.4466	0	6140.09	5647.28	5508.09	21.6004	5765.15	-8.05639	2.30084e-14	1.18321e-12	T459_34176	PGAv.1.6.scaffold1511	187879	188513	-	498	protein_coding	GDSL esterase/lipase && sp|Q8LB81|GDL79_ARATH GDSL esterase/lipase At5g33370 OS=Arabidopsis thaliana OX=3702 GN=At5g33370 PE=2 SV=1 && PF00657:GDSL-like Lipase/Acylhydrolase
T459_20428	0	0	0	181.169	124.084	158.646	0	154.633	-9.63449	2.36687e-14	1.21499e-12	T459_20428	7	236580952	236582631	-	750	protein_coding	hypothetical protein && sp|Q0WPS2|B561M_ARATH Cytochrome b561 domain-containing protein At4g18260 OS=Arabidopsis thaliana OX=3702 GN=At4g18260 PE=2 SV=1 && PF03188:Eukaryotic cytochrome b561
T459_30471	209.446	553.381	950.583	13.6731	21.4948	24.1216	571.137	19.7632	4.85477	2.55118e-14	1.30727e-12	T459_30471	12	170160823	170161764	+	942	protein_coding	hypothetical protein && sp|Q9LIE6|VQ22_ARATH VQ motif-containing protein 22 OS=Arabidopsis thaliana OX=3702 GN=VQ22 PE=2 SV=1 && PF05678:VQ motif
T459_32505	216.495	141.707	127.351	887.899	1520.27	1307.21	161.851	1238.46	-2.93485	2.57082e-14	1.315e-12	T459_32505	PGAv.1.6.scaffold855	898185	902908	+	1833	protein_coding	Protein NRT1/ PTR FAMILY 4.3 && sp|Q93VV5|PTR16_ARATH Protein NRT1/ PTR FAMILY 4.3 OS=Arabidopsis thaliana OX=3702 GN=NPF4.3 PE=2 SV=1 && PF00854:POT family
T459_06642	523.615	591.652	554.886	104.258	147.533	98.3421	556.718	116.711	2.25528	2.58297e-14	1.31887e-12	T459_06642	2	160985889	160989806	-	1554	protein_coding	Protein DA1 && sp|Q8W4F0|DAR1_ARATH Protein DA1-related 1 OS=Arabidopsis thaliana OX=3702 GN=DAR1 PE=1 SV=3 && PF12315:Protein DA1|PF00412:LIM domain
T459_22263	179.238	175.841	167.148	35.892	34.1963	36.1825	174.075	35.4236	2.2967	2.72409e-14	1.38847e-12	T459_22263	8	140543881	140544490	-	534	protein_coding	hypothetical protein && sp|O34569|YOAA_BACSU Uncharacterized N-acetyltransferase YoaA OS=Bacillus subtilis (strain 168) OX=224308 GN=yoaA PE=3 SV=2 && PF13302:Acetyltransferase (GNAT) domain
T459_24116	19.1321	10.3436	12.5077	196.551	123.107	193.901	13.9944	171.186	-3.60953	2.78784e-14	1.41845e-12	T459_24116	9	259517330	259520760	+	1395	protein_coding	Protein kinase PINOID 2 && sp|Q64FQ2|PID2_ARATH Protein kinase PINOID 2 OS=Arabidopsis thaliana OX=3702 GN=PID2 PE=1 SV=1 && PF00069:Protein kinase domain
T459_19959	32025.1	22697.9	22009	6287.07	6369.31	5644.47	25577.3	6100.28	2.06792	2.80716e-14	1.42576e-12	T459_19959	7	208554998	208561678	-	1527	protein_coding	Aspartic proteinase A2 && sp|O04057|ASPR_CUCPE Aspartic proteinase OS=Cucurbita pepo OX=3663 PE=2 SV=1 && PF03489:Saposin-like type B, region 2|PF05184:Saposin-like type B, region 1|PF00026:Eukaryotic aspartyl protease
T459_29444	5913.83	3712.3	5306.67	1032.32	654.616	723.649	4977.6	803.529	2.63082	2.83157e-14	1.43562e-12	T459_29444	12	11692916	11700514	-	1512	protein_coding	Serine carboxypeptidase 3 && sp|P32826|SCP49_ARATH Serine carboxypeptidase-like 49 OS=Arabidopsis thaliana OX=3702 GN=SCPL49 PE=2 SV=2 && PF00450:Serine carboxypeptidase
T459_16300	113.786	334.097	512.815	1.70914	6.83927	7.42205	320.232	5.32349	5.92152	2.95768e-14	1.49693e-12	T459_16300	6	50885983	50888424	-	1362	protein_coding	hypothetical protein && - && PF04646:Protein of unknown function, DUF604
T459_00847	0	2.06871	3.41118	111.949	102.589	111.331	1.82663	108.623	-5.93706	3.04571e-14	1.53878e-12	T459_00847	1	19739530	19740315	+	786	protein_coding	hypothetical protein && sp|O80942|ZFP10_ARATH Zinc finger protein 10 OS=Arabidopsis thaliana OX=3702 GN=ZFP10 PE=2 SV=1 && PF13912:C2H2-type zinc finger
T459_01083	776.361	653.713	1382.67	25.6371	75.232	25.0494	937.58	41.9728	4.48426	3.14756e-14	1.58745e-12	T459_01083	1	32685809	32690938	-	885	protein_coding	hypothetical protein && - && PF03350:Uncharacterized protein family, UPF0114
T459_06850	1053.27	1911.49	2258.2	181.169	238.397	142.874	1740.99	187.48	3.21531	3.26159e-14	1.6404e-12	T459_06850	2	164383705	164388197	-	1233	protein_coding	Shaggy-related protein kinase gamma && sp|Q8VZD5|KSG5_ARATH Shaggy-related protein kinase epsilon OS=Arabidopsis thaliana OX=3702 GN=ASK5 PE=1 SV=1 && PF00069:Protein kinase domain
T459_25299	555.838	536.831	361.586	14.5277	49.829	27.8327	484.751	30.7298	3.98482	3.26393e-14	1.6404e-12	T459_25299	10	90905131	90907520	-	1041	protein_coding	hypothetical protein && sp|O80449|JOX4_ARATH Jasmonate-induced oxygenase 4 OS=Arabidopsis thaliana OX=3702 GN=JOX4 PE=1 SV=1 && PF14226:non-haem dioxygenase in morphine synthesis N-terminal|PF03171:2OG-Fe(II) oxygenase superfamily
novel.3751	920.355	852.31	732.268	224.752	156.326	167.924	834.977	183.001	2.18903	3.34303e-14	1.67722e-12	-	3	266691653	266692858	+	788	-	- && - && -
T459_18828	348.406	661.988	355.9	15.3823	39.0815	35.2547	455.431	29.9062	3.93275	3.46081e-14	1.73329e-12	T459_18828	7	5966315	5970105	-	3639	protein_coding	hypothetical protein && sp|Q42371|ERECT_ARATH LRR receptor-like serine/threonine-protein kinase ERECTA OS=Arabidopsis thaliana OX=3702 GN=ERECTA PE=1 SV=1 && PF08263:Leucine rich repeat N-terminal domain|PF13855:Leucine rich repeat|PF00069:Protein kinase domain
T459_15005	275.905	780.939	391.149	11.964	30.2882	25.0494	482.664	22.4339	4.43147	3.54758e-14	1.77367e-12	T459_15005	5	211247951	211248943	+	993	protein_coding	hypothetical protein && sp|Q0ZPV7|CXE1_ACTER Carboxylesterase 1 OS=Actinidia eriantha OX=165200 GN=CXE1 PE=1 SV=1 && PF07859:alpha/beta hydrolase fold
novel.2782	1220.43	1977.69	2417.39	225.607	228.627	310.798	1871.84	255.011	2.87579	3.66541e-14	1.8294e-12	-	12	243244448	243247309	-	1772	-	- && Q9SYK9.1 RecName: Full=UDP-glycosyltransferase 74E2 && PF00201:UDP-glucoronosyl and UDP-glucosyl transferase
T459_19275	4505.11	5801.7	6606.33	1274.16	1517.34	1358.23	5637.71	1383.25	2.02708	3.77966e-14	1.88316e-12	T459_19275	7	66094616	66102863	-	1239	protein_coding	Serine/threonine-protein kinase HT1 && sp|Q9ZQ31|STY13_ARATH Serine/threonine-protein kinase STY13 OS=Arabidopsis thaliana OX=3702 GN=STY13 PE=1 SV=2 && PF07714:Protein tyrosine kinase
T459_06810	11.0765	12.4123	9.09649	103.403	167.074	212.456	10.8617	160.978	-3.88578	3.82581e-14	1.90286e-12	T459_06810	2	163798032	163799989	+	1314	protein_coding	Protein trichome birefringence-like 19 && sp|Q9LFT0|TBL19_ARATH Protein trichome birefringence-like 19 OS=Arabidopsis thaliana OX=3702 GN=TBL19 PE=3 SV=1 && PF13839:GDSL/SGNH-like Acyl-Esterase family found in Pmr5 and Cas1p|PF14416:PMR5 N terminal Domain
T459_06136	277.919	501.663	704.978	44.4377	47.8749	46.3878	494.853	46.2334	3.41991	3.85752e-14	1.91532e-12	T459_06136	2	152283788	152284168	+	381	protein_coding	hypothetical protein && - && -
T459_26270	338.336	259.623	577.627	39.3102	21.4948	19.4829	391.862	26.7627	3.8678	3.86872e-14	1.91758e-12	T459_26270	10	224476981	224477709	-	729	protein_coding	hypothetical protein && - && -
T459_15041	464.205	4407.39	6490.35	18.8005	33.2193	61.2319	3787.31	37.7506	6.64919	3.88156e-14	1.92064e-12	T459_15041	5	216343180	216347137	+	2262	protein_coding	ABC transporter G family member 11 && sp|H9BZ66|ABCG1_PETHY ABC transporter G family member 1 OS=Petunia hybrida OX=4102 GN=ABCG1 PE=2 SV=1 && PF01061:ABC-2 type transporter|PF00005:ABC transporter
T459_29824	212.467	108.607	441.18	6.83656	8.79335	6.49429	254.085	7.37473	5.10848	4.07059e-14	2.01072e-12	T459_29824	12	34214984	34220038	-	1818	protein_coding	hypothetical protein && sp|Q681K7|GEX1_ARATH Protein GAMETE EXPRESSED 1 OS=Arabidopsis thaliana OX=3702 GN=GEX1 PE=1 SV=1 && -
T459_22245	1007.96	1195.72	921.02	309.354	299.951	300.593	1041.57	303.299	1.77999	4.09722e-14	2.02041e-12	T459_22245	8	140318582	140319878	+	921	protein_coding	DNA-damage-repair/toleration protein && sp|Q05212|DR102_ARATH DNA damage-repair/toleration protein DRT102 OS=Arabidopsis thaliana OX=3702 GN=DRT102 PE=1 SV=2 && PF02502:Ribose/Galactose Isomerase|PF07883:Cupin domain
novel.2238	116.807	247.211	196.712	2.56371	8.79335	10.2053	186.91	7.18746	4.71219	4.24863e-14	2.09149e-12	-	12	32685739	32694284	+	1035	-	- && - && -
T459_27584	58.4033	12.4123	4.54825	1459.61	2377.13	1634.71	25.1213	1823.82	-6.17733	4.25884e-14	2.09294e-12	T459_27584	11	58415482	58418893	+	1359	protein_coding	hypothetical protein && - && -
novel.6771	89.6188	28.962	37.523	652.892	886.174	731.071	52.0346	756.712	-3.85988	4.3725e-14	2.14513e-12	-	7	246117195	246119920	-	1975	-	- && - && -
T459_02955	2.01391	12.4123	13.6447	184.587	286.272	312.654	9.35697	261.171	-4.81278	4.70405e-14	2.30386e-12	T459_02955	1	236376499	236378373	+	1137	protein_coding	hypothetical protein && sp|Q9LX29|ACR4L_ARATH Serine/threonine-protein kinase-like protein ACR4 OS=Arabidopsis thaliana OX=3702 GN=ACR4 PE=1 SV=1 && PF07714:Protein tyrosine kinase
T459_12819	275.905	499.594	515.089	58.1108	33.2193	37.1102	430.196	42.8134	3.32581	4.72475e-14	2.31007e-12	T459_12819	4	223099008	223103728	-	2085	protein_coding	hypothetical protein && - && PF13855:Leucine rich repeat
T459_03103	852.889	609.236	783.435	119.64	172.936	114.114	748.52	135.563	2.46605	4.75306e-14	2.31998e-12	T459_03103	1	248406655	248408861	-	489	protein_coding	hypothetical protein && - && -
T459_27879	1221.43	1757.37	925.568	190.569	228.627	179.057	1301.46	199.418	2.70664	4.77441e-14	2.32646e-12	T459_27879	11	133221328	133227545	+	2664	protein_coding	hypothetical protein && - && PF07944:Beta-L-arabinofuranosidase, GH127
T459_31248	310.141	204.803	198.986	0	0.977039	0	237.977	0.32568	9.49871	4.85326e-14	2.36088e-12	T459_31248	12	244904846	244907415	+	849	protein_coding	hypothetical protein && sp|Q3E6P4|FB95_ARATH F-box protein At2g02240 OS=Arabidopsis thaliana OX=3702 GN=At2g02240 PE=2 SV=1 && PF14299:Phloem protein 2
T459_24508	213.474	262.727	473.018	32.4737	20.5178	21.3384	316.406	24.7766	3.67091	4.93964e-14	2.39885e-12	T459_24508	9	269812609	269819796	-	1824	protein_coding	putative galacturonosyltransferase 6 && sp|Q9M9Y5|GAUT6_ARATH Probable galacturonosyltransferase 6 OS=Arabidopsis thaliana OX=3702 GN=GAUT6 PE=2 SV=1 && PF01501:Glycosyl transferase family 8
T459_34779	28.1947	4.13743	1.13706	1210.07	895.944	1614.29	11.1564	1240.1	-6.78741	4.9676e-14	2.40836e-12	T459_34779	PGAv.1.6.scaffold1859	151608	156814	+	1176	protein_coding	hypothetical protein && - && PF04862:Protein of unknown function (DUF642)
T459_06323	240.662	1239.16	2860.85	20.5097	3.90815	12.0608	1446.89	12.1596	6.88949	4.98311e-14	2.41182e-12	T459_06323	2	155283175	155284254	+	384	protein_coding	hypothetical protein && - && -
T459_33423	1262.72	1972.52	4472.06	121.349	184.66	112.258	2569.1	139.423	4.20403	5.00135e-14	2.41585e-12	T459_33423	PGAv.1.6.scaffold1166	692175	696484	+	2436	protein_coding	Cell division cycle protein 48-like protein && sp|P54774|CDC48_SOYBN Cell division cycle protein 48 homolog OS=Glycine max OX=3847 GN=CDC48 PE=2 SV=1 && PF17862:AAA+ lid domain|PF02359:Cell division protein 48 (CDC48), N-terminal domain|PF00004:ATPase family associated with various cellular activities (AAA)|PF02933:Cell division protein 48 (CDC48), domain 2
T459_14236	33.2294	36.2025	20.4671	524.706	221.788	455.528	29.9663	400.674	-3.73844	5.00819e-14	2.41585e-12	T459_14236	5	27558828	27565702	-	1989	protein_coding	Inactive leucine-rich repeat receptor-like serine/threonine-protein kinase && sp|Q84MA9|Y1063_ARATH Inactive leucine-rich repeat receptor-like serine/threonine-protein kinase At1g60630 OS=Arabidopsis thaliana OX=3702 GN=At1g60630 PE=2 SV=1 && PF00069:Protein kinase domain|PF08263:Leucine rich repeat N-terminal domain
T459_16640	165.14	1154.34	1403.13	17.0914	15.6326	6.49429	907.539	13.0728	6.11627	5.11847e-14	2.46491e-12	T459_16640	6	149287943	149288662	-	720	protein_coding	Enoyl-CoA delta isomerase 2, peroxisomal && sp|O23299|ECI2_ARATH Enoyl-CoA delta isomerase 2, peroxisomal OS=Arabidopsis thaliana OX=3702 GN=ECI2 PE=1 SV=1 && PF00378:Enoyl-CoA hydratase/isomerase
T459_20085	159.099	158.257	535.556	0.85457	0	3.71102	284.304	1.52186	7.54074	5.46635e-14	2.62805e-12	T459_20085	7	220279163	220284223	-	1722	protein_coding	External alternative NAD(P)H-ubiquinone oxidoreductase B1, mitochondrial && sp|F4JJJ3|NDB3_ARATH External alternative NAD(P)H-ubiquinone oxidoreductase B3, mitochondrial OS=Arabidopsis thaliana OX=3702 GN=NDB3 PE=2 SV=1 && PF07992:Pyridine nucleotide-disulphide oxidoreductase
novel.1890	45.3129	42.4086	62.5384	351.228	249.145	314.509	50.0866	304.961	-2.60934	5.61945e-14	2.69551e-12	-	11	14023834	14025177	-	1298	-	- && P52839.2 RecName: Full=Cytosolic sulfotransferase 12; Short=AtSOT12; AltName: Full=Sulfotransferase 1; Short=AtST1 && PF00685:Sulfotransferase domain
T459_14515	16.1112	0	2.27412	879.353	696.628	820.136	6.12846	798.706	-7.01413	5.62539e-14	2.69551e-12	T459_14515	5	92342632	92344287	-	1656	protein_coding	putative polyamine oxidase 5 && sp|Q9SU79|PAO5_ARATH Probable polyamine oxidase 5 OS=Arabidopsis thaliana OX=3702 GN=PAO5 PE=1 SV=1 && PF01593:Flavin containing amine oxidoreductase
T459_11226	86.5979	125.157	73.909	1.70914	3.90815	2.78327	95.2214	2.80019	5.1054	5.64454e-14	2.70019e-12	T459_11226	4	3459352	3462897	+	3138	protein_coding	hypothetical protein && sp|Q1MX30|XA21_ORYSI Receptor kinase-like protein Xa21 OS=Oryza sativa subsp. indica OX=39946 GN=XA21 PE=1 SV=1 && PF00069:Protein kinase domain|PF13855:Leucine rich repeat
T459_13173	99.6883	142.741	110.295	11.964	6.83927	5.56653	117.575	8.12326	3.84494	5.9841e-14	2.85788e-12	T459_13173	4	232980123	232984599	-	1590	protein_coding	putative E3 ubiquitin-protein ligase ARI4 && sp|Q84RR2|ARI2_ARATH Probable E3 ubiquitin-protein ligase ARI2 OS=Arabidopsis thaliana OX=3702 GN=ARI2 PE=2 SV=1 && PF01485:IBR domain, a half RING-finger domain
T459_06895	256.773	267.898	536.693	37.6011	30.2882	30.6159	353.788	32.8351	3.42767	6.13976e-14	2.92736e-12	T459_06895	2	165085370	165086247	+	570	protein_coding	Zinc finger AN1 domain-containing stress-associated protein 12 && sp|Q67YE6|SAP12_ARATH Zinc finger AN1 domain-containing stress-associated protein 12 OS=Arabidopsis thaliana OX=3702 GN=SAP12 PE=2 SV=2 && PF01428:AN1-like Zinc finger
T459_21722	558.859	810.935	759.557	147.841	173.913	141.947	709.784	154.567	2.19945	6.41175e-14	3.0482e-12	T459_21722	8	120129816	120131866	+	573	protein_coding	hypothetical protein && sp|Q6NQH9|CID6_ARATH Polyadenylate-binding protein-interacting protein 6 OS=Arabidopsis thaliana OX=3702 GN=CID6 PE=2 SV=1 && -
T459_29840	253.752	95.1608	63.6754	2643.19	2582.31	2408.45	137.529	2544.65	-4.20847	6.41437e-14	3.0482e-12	T459_29840	12	35434581	35438068	-	2826	protein_coding	putative receptor protein kinase TMK1 && sp|P43298|TMK1_ARATH Receptor protein kinase TMK1 OS=Arabidopsis thaliana OX=3702 GN=TMK1 PE=1 SV=1 && PF00069:Protein kinase domain
T459_05168	480.316	731.29	783.435	124.767	85.9794	111.331	665.014	107.359	2.62967	6.64667e-14	3.1497e-12	T459_05168	2	131893813	131898829	-	495	protein_coding	hypothetical protein && sp|Q8L9S1|R18AL_ARATH 60S ribosomal protein L18a-like protein OS=Arabidopsis thaliana OX=3702 GN=At1g29970 PE=2 SV=2 && -
T459_11758	1397.65	1575.32	1332.64	501.633	470.933	446.25	1435.2	472.939	1.60146	6.64984e-14	3.1497e-12	T459_11758	4	48281810	48290150	+	648	protein_coding	Transmembrane emp24 domain-containing protein p24delta3 && sp|Q6IDL4|P24D3_ARATH Transmembrane emp24 domain-containing protein p24delta3 OS=Arabidopsis thaliana OX=3702 GN=At1g09580 PE=1 SV=1 && PF01105:emp24/gp25L/p24 family/GOLD
T459_06614	394.725	518.213	807.314	80.3296	57.6453	51.0266	573.417	63.0005	3.18444	6.76884e-14	3.2008e-12	T459_06614	2	160461518	160464377	-	1497	protein_coding	hypothetical protein && - && -
T459_09481	857.924	1271.22	940.35	136.731	210.063	194.829	1023.17	180.541	2.5035	6.82438e-14	3.22178e-12	T459_09481	3	238508533	238509397	-	567	protein_coding	hypothetical protein && sp|O03982|HIP39_ARATH Heavy metal-associated isoprenylated plant protein 39 OS=Arabidopsis thaliana OX=3702 GN=HIPP39 PE=2 SV=1 && PF00403:Heavy-metal-associated domain
T459_17562	54.3754	76.5424	106.884	669.983	484.611	538.098	79.2672	564.231	-2.83414	7.06013e-14	3.32762e-12	T459_17562	6	221007535	221010989	-	1548	protein_coding	Transcription factor ICE1 && sp|Q9LSE2|ICE1_ARATH Transcription factor ICE1 OS=Arabidopsis thaliana OX=3702 GN=SCRM PE=1 SV=1 && PF00010:Helix-loop-helix DNA-binding domain
T459_22630	263.822	332.028	211.493	7.69113	23.4489	23.1939	269.114	18.1113	3.90042	7.40268e-14	3.48337e-12	T459_22630	9	8197807	8206535	+	3186	protein_coding	hypothetical protein && sp|Q9SD62|Y3471_ARATH Putative receptor-like protein kinase At3g47110 OS=Arabidopsis thaliana OX=3702 GN=At3g47110 PE=3 SV=1 && PF07714:Protein tyrosine kinase|PF13855:Leucine rich repeat
T459_27396	222.537	130.329	160.326	828.933	946.75	873.018	171.064	882.901	-2.3671	7.78399e-14	3.65682e-12	T459_27396	11	34962979	34967454	+	1173	protein_coding	hypothetical protein && - && -
T459_28670	0	0	0	308.5	110.405	174.418	0	197.774	-9.98956	7.91111e-14	3.71049e-12	T459_28670	11	260447724	260448116	+	393	protein_coding	hypothetical protein && sp|P0DKL1|SAU50_HELAN Auxin-responsive protein SAUR50 OS=Helianthus annuus OX=4232 PE=3 SV=1 && PF02519:Auxin responsive protein
T459_15039	28.1947	20.6871	11.3706	198.26	308.744	207.817	20.0841	238.274	-3.56112	8.03805e-14	3.7639e-12	T459_15039	5	216051512	216052552	-	423	protein_coding	EPIDERMAL PATTERNING FACTOR-like protein 1 && sp|Q9LFT5|EPFL1_ARATH EPIDERMAL PATTERNING FACTOR-like protein 1 OS=Arabidopsis thaliana OX=3702 GN=EPFL1 PE=1 SV=1 && PF17181:Epidermal patterning factor proteins
T459_35122	123.855	157.222	128.488	584.526	749.389	538.098	136.522	624.004	-2.19205	8.05191e-14	3.76427e-12	T459_35122	PGAv.1.6.scaffold2211	9987	12065	-	1497	protein_coding	Isoflavone 2'-hydroxylase && sp|W8JMU7|CYQ32_CATRO Cytochrome P450 81Q32 OS=Catharanthus roseus OX=4058 GN=CYP81Q32 PE=2 SV=1 && PF00067:Cytochrome P450
T459_10808	87.6049	1949.76	2217.27	0	4.88519	0.927756	1418.21	1.93765	9.54209	8.31207e-14	3.87959e-12	T459_10808	3	278657679	278658023	+	345	protein_coding	hypothetical protein && - && -
T459_11312	259.794	231.696	148.955	12.8186	11.7245	25.0494	213.482	16.5308	3.69182	8.46966e-14	3.94475e-12	T459_11312	4	7616833	7627601	+	1215	protein_coding	hypothetical protein && sp|Q9M0X5|CRK25_ARATH Cysteine-rich receptor-like protein kinase 25 OS=Arabidopsis thaliana OX=3702 GN=CRK25 PE=3 SV=1 && PF01657:Salt stress response/antifungal
T459_05863	2103.52	2375.92	2010.32	674.256	584.269	728.288	2163.26	662.271	1.70761	8.47905e-14	3.94475e-12	T459_05863	2	147211277	147223196	-	906	protein_coding	Chaperone protein dnaJ 50 && sp|Q8GUN6|DNJ50_ARATH Chaperone protein dnaJ 50 OS=Arabidopsis thaliana OX=3702 GN=C50 PE=2 SV=1 && PF00226:DnaJ domain
T459_03491	2328.07	2640.71	2183.16	740.058	635.075	786.737	2383.98	720.623	1.72596	8.62175e-14	4.00466e-12	T459_03491	1	273015322	273018346	-	2784	protein_coding	hypothetical protein && sp|Q6L3Z4|R1B12_SOLDE Putative late blight resistance protein homolog R1B-12 OS=Solanum demissum OX=50514 GN=R1B-12 PE=3 SV=2 && PF18052:Rx N-terminal domain|PF00931:NB-ARC domain
T459_28525	106.737	313.41	131.899	1.70914	2.93112	0	184.015	1.54675	6.90628	9.08857e-14	4.2147e-12	T459_28525	11	256171107	256173733	+	1950	protein_coding	Cysteine-rich receptor-like protein kinase 2 && sp|Q9CAL3|CRK2_ARATH Cysteine-rich receptor-like protein kinase 2 OS=Arabidopsis thaliana OX=3702 GN=CRK2 PE=1 SV=1 && PF01657:Salt stress response/antifungal|PF00069:Protein kinase domain
T459_22813	2233.42	3751.61	2393.51	314.482	458.231	491.71	2792.85	421.474	2.7285	9.24159e-14	4.27877e-12	T459_22813	9	17830020	17834085	-	738	protein_coding	L-ascorbate peroxidase, cytosolic && sp|Q1PER6|APX2_ARATH L-ascorbate peroxidase 2, cytosolic OS=Arabidopsis thaliana OX=3702 GN=APX2 PE=2 SV=3 && PF00141:Peroxidase
T459_05602	170.175	167.566	264.935	24.7825	13.6785	22.2661	200.892	20.2424	3.30551	9.26106e-14	4.2809e-12	T459_05602	2	141903860	141906903	+	873	protein_coding	NAC domain-containing protein 10 && sp|O49459|NAC73_ARATH NAC domain-containing protein 73 OS=Arabidopsis thaliana OX=3702 GN=NAC073 PE=2 SV=1 && PF02365:No apical meristem (NAM) protein
T459_18125	625.318	1758.41	3278.15	66.6565	87.9335	79.787	1887.29	78.1256	4.59466	9.43457e-14	4.34773e-12	T459_18125	6	234705865	234711052	-	1785	protein_coding	ATP-binding cassette sub-family F member 2 && sp|Q9FJH6|AB1F_ARATH ABC transporter F family member 1 OS=Arabidopsis thaliana OX=3702 GN=ABCF1 PE=2 SV=1 && PF00005:ABC transporter|PF12848:ABC transporter
T459_25258	1844.74	1732.55	2099.02	495.651	624.328	505.627	1892.1	541.868	1.80419	9.43583e-14	4.34773e-12	T459_25258	10	82394503	82402811	-	1620	protein_coding	Non-specific phospholipase C1 && sp|Q8L7Y9|NPC1_ARATH Non-specific phospholipase C1 OS=Arabidopsis thaliana OX=3702 GN=NPC1 PE=2 SV=1 && PF04185:Phosphoesterase family
T459_05356	1092.54	1222.61	878.949	12.8186	76.209	32.4714	1064.7	40.4997	4.72013	9.76616e-14	4.49274e-12	T459_05356	2	136084734	136088616	-	3630	protein_coding	hypothetical protein && sp|C0LGP4|Y3475_ARATH Probable LRR receptor-like serine/threonine-protein kinase At3g47570 OS=Arabidopsis thaliana OX=3702 GN=At3g47570 PE=2 SV=1 && PF08263:Leucine rich repeat N-terminal domain|PF00069:Protein kinase domain
T459_26864	67.4658	102.401	109.158	4.27285	1.95408	1.85551	93.0083	2.69415	5.08856	9.9759e-14	4.58191e-12	T459_26864	11	3977529	3978344	+	816	protein_coding	putative carboxylesterase 6 && sp|Q9SX25|CXE6_ARATH Probable carboxylesterase 6 OS=Arabidopsis thaliana OX=3702 GN=CXE6 PE=2 SV=1 && PF07859:alpha/beta hydrolase fold
T459_06632	649.485	263.761	130.762	7122.84	7829.99	8039	348.002	7663.94	-4.46045	1.00491e-13	4.60761e-12	T459_06632	2	160800570	160807335	-	1047	protein_coding	hypothetical protein && - && PF00515:Tetratricopeptide repeat
T459_10994	713.93	474.77	470.743	2496.2	2552.02	2356.5	553.148	2468.24	-2.15742	1.00639e-13	4.60761e-12	T459_10994	3	281578630	281583043	-	1569	protein_coding	hypothetical protein && - && PF07460:NUMOD3 motif (2 copies)
T459_27865	58.4033	67.2332	35.2489	311.918	406.448	410.068	53.6284	376.145	-2.80699	1.01525e-13	4.64082e-12	T459_27865	11	128855633	128857696	+	708	protein_coding	hypothetical protein && - && PF02298:Plastocyanin-like domain
T459_11179	687.749	1183.3	748.186	0.85457	24.426	8.3498	873.08	11.2101	6.293	1.11195e-13	5.07257e-12	T459_11179	4	2229731	2235804	+	2706	protein_coding	hypothetical protein && sp|Q1MX30|XA21_ORYSI Receptor kinase-like protein Xa21 OS=Oryza sativa subsp. indica OX=39946 GN=XA21 PE=1 SV=1 && PF08263:Leucine rich repeat N-terminal domain|PF07714:Protein tyrosine kinase|PF13855:Leucine rich repeat
T459_10594	624.311	725.084	930.116	137.586	182.706	145.658	759.837	155.317	2.29096	1.11322e-13	5.07257e-12	T459_10594	3	274965238	274968343	-	528	protein_coding	hypothetical protein && sp|Q54MF3|CANB2_DICDI Calcineurin subunit B type 2 OS=Dictyostelium discoideum OX=44689 GN=cnbB PE=3 SV=1 && PF13499:EF-hand domain pair
T459_13053	67.4658	73.4393	27.2895	514.451	583.292	565.931	56.0649	554.558	-3.30285	1.19141e-13	5.42028e-12	T459_13053	4	230933566	230935656	+	1059	protein_coding	hypothetical protein && sp|K4PW38|RSS3_ORYSJ Protein RICE SALT SENSITIVE 3 OS=Oryza sativa subsp. japonica OX=39947 GN=RSS3 PE=1 SV=1 && PF14215:bHLH-MYC and R2R3-MYB transcription factors N-terminal
T459_23388	136.946	420.983	516.226	10.2548	0.977039	3.71102	358.052	4.98097	6.14834	1.22415e-13	5.56044e-12	T459_23388	9	122652611	122654057	+	882	protein_coding	Trihelix transcription factor GT-3b && sp|Q9SDW0|TGT3A_ARATH Trihelix transcription factor GT-3a OS=Arabidopsis thaliana OX=3702 GN=GT-3A PE=1 SV=1 && PF13837:Myb/SANT-like DNA-binding domain
T459_08817	7476.62	3811.6	3863.73	745.185	557.889	684.684	5050.65	662.586	2.93021	1.24481e-13	5.64538e-12	T459_08817	3	132568435	132573343	+	729	protein_coding	BI1-like protein && sp|Q9SA63|LFG4_ARATH Protein LIFEGUARD 4 OS=Arabidopsis thaliana OX=3702 GN=LFG4 PE=2 SV=1 && PF01027:Inhibitor of apoptosis-promoting Bax1
T459_13406	0	5.17178	4.54825	111.949	108.451	129.886	3.24001	116.762	-5.19167	1.26986e-13	5.7499e-12	T459_13406	4	237921744	237924451	+	987	protein_coding	Pathogenesis-related protein 5 && sp|A0A1P8B554|THLP1_ARATH Thaumatin-like protein 1 OS=Arabidopsis thaliana OX=3702 GN=TLP1 PE=2 SV=1 && PF00314:Thaumatin family
T459_10770	2211.27	2237.31	720.897	137.586	126.038	115.042	1723.16	126.222	3.77099	1.29859e-13	5.87075e-12	T459_10770	3	278012554	278012835	+	282	protein_coding	Non-specific lipid-transfer protein 2 && sp|P86809|NLTP2_APIGA Non-specific lipid-transfer protein 2 OS=Apium graveolens var. rapaceum OX=278110 PE=1 SV=1 && -
T459_26628	44.3059	24.8246	9.09649	1056.25	392.77	804.364	26.0757	751.128	-4.8436	1.35231e-13	6.10407e-12	T459_26628	10	232888307	232890628	-	2322	protein_coding	Protein QUIRKY && sp|Q9M2R0|FTIP3_ARATH FT-interacting protein 3 OS=Arabidopsis thaliana OX=3702 GN=FTIP3 PE=1 SV=1 && PF08372:Plant phosphoribosyltransferase C-terminal|PF00168:C2 domain
novel.498	0	0	0	157.241	115.291	115.969	0	129.5	-9.37863	1.35758e-13	6.11548e-12	-	1	308721454	308725878	+	1817	-	- && - && -
T459_20567	2014.91	4883.2	5878.61	21.3643	168.051	68.6539	4258.91	86.0229	5.63095	1.35909e-13	6.11548e-12	T459_20567	7	240447402	240451437	+	1371	protein_coding	Cytochrome && sp|H2DH21|C7A29_PANGI Cytochrome P450 CYP72A219 OS=Panax ginseng OX=4054 PE=2 SV=1 && PF00067:Cytochrome P450
T459_21218	123.855	136.535	87.5537	2.56371	4.88519	0	115.981	2.48297	5.56053	1.4067e-13	6.31984e-12	T459_21218	8	2087760	2089068	-	1146	protein_coding	hypothetical protein && sp|Q9M667|RPP13_ARATH Disease resistance protein RPP13 OS=Arabidopsis thaliana OX=3702 GN=RPP13 PE=2 SV=2 && PF00931:NB-ARC domain
T459_22021	1199.28	1163.65	1063.15	382.847	419.15	402.646	1142.03	401.548	1.50829	1.41083e-13	6.32853e-12	T459_22021	8	136364099	136367686	+	2013	protein_coding	hypothetical protein && sp|Q9M358|UVSSA_ARATH UV-stimulated scaffold protein A homolog OS=Arabidopsis thaliana OX=3702 GN=At3g61800 PE=3 SV=1 && PF09740:Uncharacterized conserved protein (DUF2043)
T459_23511	170.175	908.165	690.196	15.3823	22.4719	20.4106	589.512	19.4216	4.92535	1.41527e-13	6.33856e-12	T459_23511	9	157110458	157114549	+	1641	protein_coding	WRKY33 [Source:Projected from Arabidopsis thaliana (AT2G38470) UniProtKB/TrEMBL;Acc:A0A384L4W4] && sp|Q6IEQ7|WRK24_ORYSJ WRKY transcription factor WRKY24 OS=Oryza sativa subsp. japonica OX=39947 GN=WRKY24 PE=2 SV=1 && PF03106:WRKY DNA -binding domain
T459_01408	513.546	411.674	519.637	129.895	97.7039	111.331	481.619	112.976	2.09052	1.43431e-13	6.41387e-12	T459_01408	1	58177373	58178098	+	726	protein_coding	hypothetical protein && - && -
novel.2722	175.21	121.02	97.7873	11.964	9.77039	6.49429	131.339	9.40955	3.7999	1.44374e-13	6.42789e-12	-	12	210911430	210912158	-	660	-	- && - && -
T459_34590	1925.29	388.918	231.961	11.964	3.90815	11.1331	848.724	9.00174	6.55459	1.44529e-13	6.42789e-12	T459_34590	PGAv.1.6.scaffold1715	179532	184362	+	2286	protein_coding	Pyrophosphate-energized vacuolar membrane proton pump 1 && sp|P21616|AVP_VIGRR Pyrophosphate-energized vacuolar membrane proton pump OS=Vigna radiata var. radiata OX=3916 PE=1 SV=4 && PF03030:Inorganic H+ pyrophosphatase
T459_25767	1138.86	978.501	1313.31	114.512	231.558	158.646	1143.56	168.239	2.76604	1.44623e-13	6.42789e-12	T459_25767	10	190275220	190275777	-	558	protein_coding	UDP-glycosyltransferase 86A1 && sp|Q9SJL0|U86A1_ARATH UDP-glycosyltransferase 86A1 OS=Arabidopsis thaliana OX=3702 GN=UGT86A1 PE=2 SV=1 && -
T459_33795	1504.39	1142.96	1701.04	336.701	360.527	373.886	1449.47	357.038	2.02138	1.44638e-13	6.42789e-12	T459_33795	PGAv.1.6.scaffold1335	137112	143858	-	5154	protein_coding	hypothetical protein && sp|Q6L3L0|R1B23_SOLDE Putative late blight resistance protein homolog R1B-23 OS=Solanum demissum OX=50514 GN=R1B-23 PE=3 SV=1 && PF12061:Late blight resistance protein R1|PF00069:Protein kinase domain|PF02149:Kinase associated domain 1|PF00931:NB-ARC domain
T459_24713	462.191	635.095	1473.63	13.6731	45.9208	35.2547	856.973	31.6162	4.76345	1.49236e-13	6.62205e-12	T459_24713	10	2188951	2189682	-	732	protein_coding	hypothetical protein && sp|Q9T076|ENL2_ARATH Early nodulin-like protein 2 OS=Arabidopsis thaliana OX=3702 GN=At4g27520 PE=1 SV=1 && PF02298:Plastocyanin-like domain
novel.6963	330.281	889.546	691.333	63.2382	56.6682	58.4486	637.053	59.4517	3.42116	1.49474e-13	6.62239e-12	-	8	11455105	11456345	-	1241	-	- && - && -
novel.6238	76.5284	25.8589	18.193	808.423	870.541	719.011	40.1934	799.325	-4.31001	1.52083e-13	6.72762e-12	-	7	122532631	122539935	+	6271	-	- && - && -
T459_05502	194.342	171.703	187.615	748.604	928.187	638.296	184.553	771.695	-2.06386	1.54209e-13	6.81122e-12	T459_05502	2	139586191	139596903	-	1305	protein_coding	maternal effect embryo arrest 18 [Source:Projected from Arabidopsis thaliana (AT2G34090) TAIR;Acc:AT2G34090] && sp|P53980|YNB1_YEAST Uncharacterized protein YNL011C OS=Saccharomyces cerevisiae (strain ATCC 204508 / S288c) OX=559292 GN=YNL011C PE=1 SV=1 && PF01933:Uncharacterised protein family UPF0052
T459_06496	660.561	793.351	551.475	138.44	160.234	167.924	668.462	155.533	2.10434	1.54708e-13	6.82277e-12	T459_06496	2	158151256	158156506	+	618	protein_coding	hypothetical protein && - && -
T459_01849	2897	2412.12	2938.17	943.446	926.233	852.607	2749.1	907.429	1.59904	1.5563e-13	6.85295e-12	T459_01849	1	89738294	89740135	-	1842	protein_coding	ETHYLENE INSENSITIVE 3-like 1 protein && sp|O24606|EIN3_ARATH Protein ETHYLENE INSENSITIVE 3 OS=Arabidopsis thaliana OX=3702 GN=EIN3 PE=1 SV=1 && PF04873:Ethylene insensitive 3
T459_06886	2542.56	5981.68	4581.22	360.629	600.879	411.924	4368.49	457.81	3.25453	1.60108e-13	7.03938e-12	T459_06886	2	165004058	165009609	+	1932	protein_coding	Alpha-dioxygenase 1 && sp|Q9SGH6|DOX1_ARATH Alpha-dioxygenase 1 OS=Arabidopsis thaliana OX=3702 GN=DOX1 PE=1 SV=1 && PF03098:Animal haem peroxidase
T459_30837	224.55	260.658	249.016	795.605	952.613	771.893	244.742	840.037	-1.77923	1.6322e-13	7.16526e-12	T459_30837	12	226064631	226068791	+	948	protein_coding	putative serine/threonine-protein kinase && sp|Q3EDL4|Y1154_ARATH Probable serine/threonine-protein kinase At1g01540 OS=Arabidopsis thaliana OX=3702 GN=At1g01540 PE=1 SV=2 && PF07714:Protein tyrosine kinase
T459_16726	3.02086	4.13743	1.13706	298.245	89.8875	144.73	2.76512	177.621	-5.99015	1.63822e-13	7.18076e-12	T459_16726	6	165336736	165341888	+	1299	protein_coding	hypothetical protein && sp|Q9ASW3|IQD21_ARATH Protein IQ-DOMAIN 21 OS=Arabidopsis thaliana OX=3702 GN=IQD21 PE=1 SV=1 && PF00612:IQ calmodulin-binding motif
T459_33427	4508.13	3561.29	6247.02	926.354	997.556	957.444	4772.14	960.451	2.31284	1.66176e-13	7.27287e-12	T459_33427	PGAv.1.6.scaffold1190	86855	98744	+	3459	protein_coding	Autophagy-related protein 11 [Source:Projected from Arabidopsis thaliana (AT4G30790) UniProtKB/Swiss-Prot;Acc:Q9SUG7] && sp|Q9SUG7|ATG11_ARATH Autophagy-related protein 11 OS=Arabidopsis thaliana OX=3702 GN=ATG11 PE=1 SV=1 && PF10377:Autophagy-related protein 11
T459_17077	168.161	264.795	142.133	6.83656	17.5867	13.9163	191.696	12.7799	3.91568	1.6985e-13	7.42236e-12	T459_17077	6	201619489	201621751	+	1173	protein_coding	hypothetical protein && sp|W8JMV1|CYT24_CATRO Cytochrome P450 76T24 OS=Catharanthus roseus OX=4058 GN=CYP76T24 PE=2 SV=1 && PF00067:Cytochrome P450
T459_08946	45.3129	45.5117	53.4419	278.59	223.742	215.239	48.0888	239.19	-2.31649	1.77714e-13	7.75424e-12	T459_08946	3	157269962	157275625	+	1161	protein_coding	hypothetical protein && sp|Q9FG70|NSTU2_ARATH Nucleotide-sugar uncharacterized transporter 2 OS=Arabidopsis thaliana OX=3702 GN=At5g55950 PE=2 SV=1 && PF03151:Triose-phosphate Transporter family
T459_32071	183.265	899.89	2067.18	5.12742	6.83927	19.4829	1050.11	10.4832	6.64772	1.83233e-13	7.98298e-12	T459_32071	PGAv.1.6.scaffold559	1641991	1642677	+	687	protein_coding	Tyramine N-feruloyltransferase 10/30 && sp|P80969|THT10_TOBAC Tyramine N-feruloyltransferase 10/30 OS=Nicotiana tabacum OX=4097 GN=THT10 PE=1 SV=2 && PF00583:Acetyltransferase (GNAT) family
novel.5418	85.591	198.596	104.61	1.70914	0.977039	0.927756	129.599	1.20464	6.73302	1.84017e-13	7.99449e-12	-	6	3571510	3574548	+	2374	-	- && - && -
T459_22045	83.5771	105.504	208.082	3.41828	5.86223	4.63878	132.388	4.63976	4.84173	1.84053e-13	7.99449e-12	T459_22045	8	136829102	136830058	-	957	protein_coding	hypothetical protein && - && PF13578:Methyltransferase domain
T459_16229	50.3476	10.3436	40.9342	840.897	516.853	1064.14	33.8751	807.295	-4.57522	1.86045e-13	8.06887e-12	T459_16229	6	37666516	37669711	+	1968	protein_coding	AP2-like ethylene-responsive transcription factor ANT && sp|Q38914|ANT_ARATH AP2-like ethylene-responsive transcription factor ANT OS=Arabidopsis thaliana OX=3702 GN=ANT PE=1 SV=2 && PF00847:AP2 domain
T459_20702	70.4867	333.063	501.444	0.85457	0.977039	0.927756	301.665	0.919788	8.36014	1.94895e-13	8.43998e-12	T459_20702	7	243534664	243535974	-	1311	protein_coding	hypothetical protein && sp|O81832|Y4729_ARATH G-type lectin S-receptor-like serine/threonine-protein kinase At4g27290 OS=Arabidopsis thaliana OX=3702 GN=At4g27290 PE=3 SV=4 && PF00954:S-locus glycoprotein domain|PF08276:PAN-like domain|PF01453:D-mannose binding lectin
T459_09721	0	0	0	259.789	90.8646	186.479	0	179.044	-9.84602	2.00532e-13	8.67107e-12	T459_09721	3	251128128	251130673	-	1032	protein_coding	Caffeic acid 3-O-methyltransferase && sp|O81646|COMT1_CAPCH Caffeic acid 3-O-methyltransferase OS=Capsicum chinense OX=80379 GN=COMT PE=2 SV=1 && PF00891:O-methyltransferase domain|PF08100:Dimerisation domain
T459_00717	650.491	1502.92	1749.94	66.6565	127.015	106.692	1301.12	100.121	3.7008	2.06013e-13	8.8947e-12	T459_00717	1	14967986	14970505	+	1332	protein_coding	hypothetical protein && sp|O81816|MO2_ARATH Monooxygenase 2 OS=Arabidopsis thaliana OX=3702 GN=MO2 PE=2 SV=1 && PF01494:FAD binding domain
T459_11884	82.5701	54.8209	10.2336	1685.21	2168.05	1208.87	49.2082	1687.38	-5.09701	2.07495e-13	8.94526e-12	T459_11884	4	79561626	79563976	-	762	protein_coding	Bidirectional sugar transporter SWEET1b && sp|Q8L9J7|SWET1_ARATH Bidirectional sugar transporter SWEET1 OS=Arabidopsis thaliana OX=3702 GN=SWEET1 PE=1 SV=1 && PF03083:Sugar efflux transporter for intercellular exchange
novel.3940	332.294	368.231	385.464	105.112	90.8646	102.981	361.996	99.6525	1.85991	2.08046e-13	8.95562e-12	-	3	81126794	81134627	-	1592	-	- && Q96DI7.1 RecName: Full=U5 small nuclear ribonucleoprotein 40 kDa protein; Short=U5 snRNP 40 kDa protein; Short=U5-40K; AltName: Full=38 kDa-splicing factor; AltName: Full=Prp8-binding protein; Short=hPRP8BP; AltName: Full=U5 snRNP-specific 40 kDa pro
T459_00696	124.862	109.642	175.107	15.3823	16.6097	14.8441	136.537	15.612	3.12834	2.11024e-13	9.07024e-12	T459_00696	1	14015337	14023093	+	714	protein_coding	Ubiquitin carboxyl-terminal hydrolase isozyme L3 && sp|Q8GWE1|UCH3_ARATH Ubiquitin carboxyl-terminal hydrolase 3 OS=Arabidopsis thaliana OX=3702 GN=UCH3 PE=2 SV=1 && PF01088:Ubiquitin carboxyl-terminal hydrolase, family 1
T459_22469	45.3129	31.0307	84.1426	613.581	458.231	626.235	53.4954	566.016	-3.40689	2.1231e-13	9.11194e-12	T459_22469	9	2625910	2634021	+	1602	protein_coding	Glucomannan 4-beta-mannosyltransferase 2 && sp|Q9LZR3|CSLA9_ARATH Glucomannan 4-beta-mannosyltransferase 9 OS=Arabidopsis thaliana OX=3702 GN=CSLA9 PE=1 SV=1 && PF13641:Glycosyltransferase like family 2
T459_05998	0	1.03436	0	362.338	211.04	192.045	0.344785	255.141	-9.39509	2.1516e-13	9.22052e-12	T459_05998	2	149793773	149796942	+	1008	protein_coding	Apyrase && sp|P80595|APY_SOLTU Apyrase OS=Solanum tuberosum OX=4113 GN=RROP1 PE=1 SV=2 && PF01150:GDA1/CD39 (nucleoside phosphatase) family
novel.920	235.627	76.5424	43.2083	2439.8	3552.51	3909.56	118.459	3300.62	-4.79907	2.20512e-13	9.4358e-12	-	1	308574511	308578684	-	1696	-	- && Q9LIS1.1 RecName: Full=Protein ECERIFERUM 26-like; Short=CER26-like; AltName: Full=CER2-like protein 2; Short=CER2-like2 && PF02458:Transferase family
T459_29982	135.939	1120.21	581.038	0	5.86223	0.927756	612.395	2.26333	8.11031	2.23432e-13	9.54657e-12	T459_29982	12	49070062	49071580	+	1422	protein_coding	Cytochrome && sp|A0A068Q5V6|C7150_PRUMU Cytochrome P450 71AU50 OS=Prunus mume OX=102107 GN=CYP71AU50 PE=2 SV=1 && PF00067:Cytochrome P450
T459_10129	1063.34	888.512	772.065	249.535	217.88	190.19	907.973	219.201	2.05019	2.2407e-13	9.55966e-12	T459_10129	3	264164451	264166232	+	1782	protein_coding	hypothetical protein && - && PF00514:Armadillo/beta-catenin-like repeat
T459_00239	1322.13	1919.77	941.487	161.514	231.558	187.407	1394.46	193.493	2.84995	2.25524e-13	9.60747e-12	T459_00239	1	3370223	3374227	+	1140	protein_coding	Mitogen-activated protein kinase 4 && sp|Q40353|MMK2_MEDSA Mitogen-activated protein kinase homolog MMK2 OS=Medicago sativa OX=3879 GN=MMK2 PE=2 SV=1 && PF00069:Protein kinase domain
T459_06477	347.399	262.727	284.265	1010.96	1318.03	1161.55	298.13	1163.51	-1.96405	2.28662e-13	9.72676e-12	T459_06477	2	157773396	157776596	+	735	protein_coding	Chloroplastic group IIB intron splicing facilitator CRS2, chloroplastic && sp|Q9M5P4|CRS2_MAIZE Chloroplastic group IIB intron splicing facilitator CRS2, chloroplastic OS=Zea mays OX=4577 GN=CRS2 PE=1 SV=1 && PF01195:Peptidyl-tRNA hydrolase
novel.7177	82.5701	95.1608	77.3202	6.83656	6.83927	3.71102	85.017	5.79562	3.87355	2.31638e-13	9.83881e-12	-	9	88005059	88015628	+	2064	-	- && - && -
T459_31408	393.719	303.066	330.885	1168.2	1271.13	1088.26	342.557	1175.86	-1.77901	2.3342e-13	9.8999e-12	T459_31408	12	248320515	248327595	-	1236	protein_coding	30S ribosomal protein S1, chloroplastic && sp|P29344|RR1_SPIOL 30S ribosomal protein S1, chloroplastic OS=Spinacia oleracea OX=3562 GN=RPS1 PE=1 SV=1 && PF00575:S1 RNA binding domain
T459_03361	134.932	951.608	1790.87	2.56371	12.7015	9.27756	959.137	8.18092	6.87987	2.34064e-13	9.91262e-12	T459_03361	1	255598917	255600778	-	915	protein_coding	hypothetical protein && sp|Q9ZSD4|SY121_ARATH Syntaxin-121 OS=Arabidopsis thaliana OX=3702 GN=SYP121 PE=1 SV=1 && PF05739:SNARE domain|PF00804:Syntaxin
T459_12566	55.3824	67.2332	98.9244	844.315	433.805	638.296	73.8466	638.805	-3.115	2.36543e-13	1.00029e-11	T459_12566	4	206335831	206343882	+	1896	protein_coding	Somatic embryogenesis receptor kinase 1 && sp|Q94AG2|SERK1_ARATH Somatic embryogenesis receptor kinase 1 OS=Arabidopsis thaliana OX=3702 GN=SERK1 PE=1 SV=2 && PF00069:Protein kinase domain|PF08263:Leucine rich repeat N-terminal domain
T459_11910	77.5354	108.607	84.1426	377.72	488.519	402.646	90.0951	422.962	-2.23051	2.38436e-13	1.00681e-11	T459_11910	4	86267130	86271050	+	642	protein_coding	hypothetical protein && sp|A6RW56|RRP3_BOTFB ATP-dependent rRNA helicase rrp3 OS=Botryotinia fuckeliana (strain B05.10) OX=332648 GN=rrp3 PE=3 SV=1 && PF08660:Oligosaccharide biosynthesis protein Alg14 like
T459_25620	2860.75	4722.87	4697.2	80.3296	357.596	178.129	4093.61	205.352	4.31794	2.41796e-13	1.01951e-11	T459_25620	10	173063195	173068809	-	1476	protein_coding	Ammonium transporter 2 member 2 && sp|Q9M6N7|AMT2_ARATH Ammonium transporter 2 OS=Arabidopsis thaliana OX=3702 GN=AMT2 PE=1 SV=2 && PF00909:Ammonium Transporter Family
T459_02887	299.065	212.043	185.341	1046.85	1472.4	1198.66	232.15	1239.3	-2.41556	2.4348e-13	1.02511e-11	T459_02887	1	228661202	228662844	-	750	protein_coding	hypothetical protein && sp|Q8RXK8|SYIM_ARATH Isoleucine--tRNA ligase, chloroplastic/mitochondrial OS=Arabidopsis thaliana OX=3702 GN=OVA2 PE=2 SV=1 && PF08264:Anticodon-binding domain of tRNA
T459_32368	83.5771	123.088	112.569	0	2.93112	0.927756	106.412	1.28629	6.42866	2.47299e-13	1.03967e-11	T459_32368	PGAv.1.6.scaffold681	1047302	1050583	+	3282	protein_coding	hypothetical protein && sp|Q7XA40|RGA3_SOLBU Putative disease resistance protein RGA3 OS=Solanum bulbocastanum OX=147425 GN=RGA3 PE=2 SV=2 && PF18052:Rx N-terminal domain|PF00931:NB-ARC domain|PF13855:Leucine rich repeat
T459_07947	174.203	290.654	275.169	1585.23	1156.81	1312.77	246.675	1351.61	-2.45455	2.53542e-13	1.06436e-11	T459_07947	3	21405666	21409711	+	1893	protein_coding	Protein argonaute 10 && sp|Q9XGW1|AGO10_ARATH Protein argonaute 10 OS=Arabidopsis thaliana OX=3702 GN=AGO10 PE=1 SV=1 && PF08699:Argonaute linker 1 domain|PF02170:PAZ domain|PF16487:Mid domain of argonaute|PF16486:N-terminal domain of argonaute|PF16488:Argonaute linker 2 domain
T459_20949	55861.7	70718.9	78279.9	18806.5	20944.8	19289.9	68286.8	19680.4	1.79485	2.84346e-13	1.19193e-11	T459_20949	7	248663771	248667966	-	2100	protein_coding	Heat shock protein 90-2 && sp|P36181|HSP80_SOLLC Heat shock cognate protein 80 OS=Solanum lycopersicum OX=4081 GN=HSC80 PE=2 SV=1 && PF02518:Histidine kinase-, DNA gyrase B-, and HSP90-like ATPase|PF00183:Hsp90 protein
T459_06386	100.695	8066.95	32953.2	20.5097	26.38	24.1216	13706.9	23.6705	9.17784	2.97541e-13	1.24543e-11	T459_06386	2	156213692	156214388	+	519	protein_coding	Abscisic acid and environmental stress-inducible protein TAS14 && - && PF00257:Dehydrin
novel.7845	3569.65	8455.86	8585.95	70.0748	382.999	236.578	6870.49	229.884	4.90196	3.04395e-13	1.27227e-11	-	PGAv.1.6.scaffold1231	320196	325329	+	4525	-	- && Q9AT54.1 RecName: Full=Scopoletin glucosyltransferase; AltName: Full=Phenylpropanoid:glucosyltransferase 1 && PF00201:UDP-glucoronosyl and UDP-glucosyl transferase
T459_23080	2938.29	6731.59	4180.98	519.579	574.499	686.539	4616.95	593.539	2.95958	3.12431e-13	1.30397e-11	T459_23080	9	49372534	49373699	-	663	protein_coding	putative glutathione S-transferase && sp|Q03664|GSTX3_TOBAC Probable glutathione S-transferase OS=Nicotiana tabacum OX=4097 PE=2 SV=1 && PF00043:Glutathione S-transferase, C-terminal domain|PF02798:Glutathione S-transferase, N-terminal domain
T459_22938	426.948	1038.49	1986.45	45.2922	67.4157	48.2433	1150.63	53.6504	4.42333	3.14356e-13	1.31011e-11	T459_22938	9	31463944	31465703	-	885	protein_coding	hypothetical protein && - && -
T459_09208	1511.44	1580.5	1881.84	493.942	551.05	542.737	1657.92	529.243	1.64741	3.20571e-13	1.33408e-11	T459_09208	3	213428581	213436166	-	873	protein_coding	Hypersensitive-induced response protein 1 && sp|Q9FHM7|HIR4_ARATH Hypersensitive-induced response protein 4 OS=Arabidopsis thaliana OX=3702 GN=HIR4 PE=1 SV=1 && PF01145:SPFH domain / Band 7 family
T459_34894	61.4241	1844.26	1989.86	6.83656	8.79335	6.49429	1298.51	7.37473	7.46118	3.22622e-13	1.34067e-11	T459_34894	PGAv.1.6.scaffold1954	39218	40156	+	939	protein_coding	hypothetical protein && sp|Q2QUC5|C71P1_ORYSJ Tryptamine 5-hydroxylase OS=Oryza sativa subsp. japonica OX=39947 GN=CYP71P1 PE=1 SV=1 && PF00067:Cytochrome P450
T459_06494	15.1043	12.4123	0	443.522	1106.98	617.885	9.17219	722.797	-6.28966	3.29713e-13	1.36817e-11	T459_06494	2	158125369	158125629	-	261	protein_coding	Ribulose bisphosphate carboxylase small chain 3B, chloroplastic && sp|A0A0S4IJL0|RBS_NICBE Ribulose bisphosphate carboxylase small subunit, chloroplastic OS=Nicotiana benthamiana OX=4100 GN=rbcS PE=1 SV=1 && -
novel.6059	641.429	432.361	493.485	115.367	113.336	87.209	522.425	105.304	2.31062	3.33892e-13	1.38241e-11	-	6	238606880	238613872	-	2312	-	- && - && -
T459_09564	1920.26	1757.37	1784.05	726.385	699.56	687.467	1820.56	704.47	1.36974	3.34105e-13	1.38241e-11	T459_09564	3	245733623	245739420	+	2127	protein_coding	putative cyclic nucleotide-gated ion channel 9 && sp|O65717|CNGC1_ARATH Cyclic nucleotide-gated ion channel 1 OS=Arabidopsis thaliana OX=3702 GN=CNGC1 PE=1 SV=1 && PF00027:Cyclic nucleotide-binding domain|PF00520:Ion transport protein
T459_17575	391.705	206.871	152.366	0	0.977039	0	250.314	0.32568	9.57171	3.40449e-13	1.40664e-11	T459_17575	6	222386137	222391933	+	498	protein_coding	hypothetical protein && sp|Q9LVH4|CAR4_ARATH Protein C2-DOMAIN ABA-RELATED 4 OS=Arabidopsis thaliana OX=3702 GN=CAR4 PE=1 SV=1 && PF00168:C2 domain
T459_16969	3232.32	2744.15	2232.05	753.731	703.468	775.604	2736.17	744.267	1.87831	3.45732e-13	1.42593e-11	T459_16969	6	193984162	193990719	+	2496	protein_coding	hypothetical protein && sp|Q3UDE2|TTL12_MOUSE Tubulin--tyrosine ligase-like protein 12 OS=Mus musculus OX=10090 GN=Ttll12 PE=1 SV=1 && PF03133:Tubulin-tyrosine ligase family
T459_10699	133.925	18.6184	14.7818	3846.42	3379.58	3285.18	55.775	3503.73	-5.97115	3.46109e-13	1.42593e-11	T459_10699	3	276980658	276983293	+	1959	protein_coding	putative inactive receptor kinase && sp|Q9LP77|Y1848_ARATH Probable inactive receptor kinase At1g48480 OS=Arabidopsis thaliana OX=3702 GN=RKL1 PE=1 SV=1 && PF00069:Protein kinase domain|PF13855:Leucine rich repeat|PF08263:Leucine rich repeat N-terminal domain
novel.3027	3.02086	5.17178	2.27412	189.715	84.0253	102.053	3.48892	125.264	-5.15873	3.49405e-13	1.43745e-11	-	2	149239759	149243874	+	2300	-	- && - && -
T459_31564	389.691	386.849	117.117	0	1.95408	0	297.886	0.651359	8.91165	3.5115e-13	1.44257e-11	T459_31564	12	250563891	250580755	-	4407	protein_coding	putative kinase-like protein TMKL1 && sp|P33543|TMKL1_ARATH Putative kinase-like protein TMKL1 OS=Arabidopsis thaliana OX=3702 GN=TMKL1 PE=1 SV=1 && PF08263:Leucine rich repeat N-terminal domain|PF07714:Protein tyrosine kinase|PF13855:Leucine rich repeat
T459_09026	983.793	1343.63	1571.42	228.17	201.27	119.68	1299.61	183.04	2.82744	3.52946e-13	1.44788e-11	T459_09026	3	180863150	180882820	-	2352	protein_coding	putative galactinol--sucrose galactosyltransferase 2 && sp|Q94A08|RFS2_ARATH Probable galactinol--sucrose galactosyltransferase 2 OS=Arabidopsis thaliana OX=3702 GN=RFS2 PE=2 SV=2 && PF05691:Raffinose synthase or seed imbibition protein Sip1
T459_29292	0	22.7558	20.4671	2058.66	1114.8	1637.49	14.4076	1603.65	-6.80194	3.56505e-13	1.4604e-11	T459_29292	12	6302300	6307238	+	1083	protein_coding	putative mannitol dehydrogenase && sp|Q6V4H0|10HGO_CATRO 8-hydroxygeraniol dehydrogenase OS=Catharanthus roseus OX=4058 GN=10HGO PE=1 SV=1 && PF00107:Zinc-binding dehydrogenase|PF08240:Alcohol dehydrogenase GroES-like domain
novel.7416	4247.33	2719.32	2172.92	16264.2	21371.7	19068.2	3046.52	18901.4	-2.63318	3.60411e-13	1.47431e-11	-	9	8240166	8244862	-	1465	-	- && Q08935.1 RecName: Full=29 kDa ribonucleoprotein A, chloroplastic; AltName: Full=CP29A; Flags: Precursor && PF00076:RNA recognition motif. (a.k.a. RRM, RBD, or RNP domain)
T459_27432	1457.06	1910.46	1832.94	452.068	312.652	433.262	1733.49	399.327	2.11759	3.67731e-13	1.50212e-11	T459_27432	11	38830310	38847018	+	1488	protein_coding	hypothetical protein && - && PF07059:Protein of unknown function (DUF1336)
novel.3480	0	3013.08	10371.1	0	0	0	4461.41	0	28.3886	3.68938e-13	1.50491e-11	-	3	20247992	20249625	+	1634	-	- && F8WKW8.1 RecName: Full=Beta-D-glucosyl crocetin beta-1,6-glucosyltransferase; AltName: Full=UDP-glucose glucosyltransferase 9; Short=GjUGT9; AltName: Full=UDP-glycosyltransferase 94E5 && PF00201:UDP-glucoronosyl and UDP-glucosyl transferase
T459_22282	80.5562	655.782	616.287	2.56371	8.79335	3.71102	450.875	5.02269	6.49852	3.74424e-13	1.52513e-11	T459_22282	8	140782114	140783097	+	984	protein_coding	hypothetical protein && sp|Q0ZPV7|CXE1_ACTER Carboxylesterase 1 OS=Actinidia eriantha OX=165200 GN=CXE1 PE=1 SV=1 && PF07859:alpha/beta hydrolase fold
T459_04235	50.3476	61.027	50.0307	321.318	266.732	229.156	53.8018	272.402	-2.33981	3.75985e-13	1.52933e-11	T459_04235	2	25070037	25074302	-	594	protein_coding	Rac-like GTP-binding protein ARAC1 && sp|Q38902|RAC1_ARATH Rac-like GTP-binding protein ARAC1 OS=Arabidopsis thaliana OX=3702 GN=ARAC1 PE=1 SV=1 && PF00071:Ras family
T459_21471	593.095	146.879	121.666	15318.2	6179.77	9122.62	287.213	10206.9	-5.15087	3.84939e-13	1.56354e-11	T459_21471	8	67989018	67996068	-	2964	protein_coding	LRR receptor-like serine/threonine-protein kinase ERECTA && sp|Q42371|ERECT_ARATH LRR receptor-like serine/threonine-protein kinase ERECTA OS=Arabidopsis thaliana OX=3702 GN=ERECTA PE=1 SV=1 && PF00069:Protein kinase domain|PF13855:Leucine rich repeat|PF08263:Leucine rich repeat N-terminal domain
T459_22892	4090.24	3188.92	4148	1115.21	1224.23	1190.31	3809.05	1176.58	1.69486	3.94253e-13	1.59911e-11	T459_22892	9	27463132	27466947	+	3816	protein_coding	5-oxoprolinase && sp|Q9FIZ7|OPLA_ARATH 5-oxoprolinase OS=Arabidopsis thaliana OX=3702 GN=OXP1 PE=1 SV=1 && PF01968:Hydantoinase/oxoprolinase|PF05378:Hydantoinase/oxoprolinase N-terminal region|PF02538:Hydantoinase B/oxoprolinase
T459_21257	9336.47	14825.4	12893.1	2948.27	2488.52	3030.98	12351.7	2822.59	2.12958	3.95382e-13	1.60144e-11	T459_21257	8	3161077	3165860	-	1248	protein_coding	Isocitrate dehydrogenase [NADP] && sp|P50217|IDHC_SOLTU Isocitrate dehydrogenase [NADP] OS=Solanum tuberosum OX=4113 GN=ICDH-1 PE=2 SV=1 && PF00180:Isocitrate/isopropylmalate dehydrogenase
T459_25852	967.682	3824.02	3918.31	111.949	147.533	185.551	2903.34	148.344	4.29088	3.96247e-13	1.60269e-11	T459_25852	10	196938785	196941712	+	513	protein_coding	hypothetical protein && sp|Q9M015|Y5161_ARATH Uncharacterized protein At5g01610 OS=Arabidopsis thaliana OX=3702 GN=At5g01610 PE=1 SV=1 && PF04398:Protein of unknown function, DUF538
T459_32841	0	5584.49	7224.89	0	0	0	4269.79	0	28.3463	3.99741e-13	1.61455e-11	T459_32841	PGAv.1.6.scaffold983	646464	653187	-	1515	protein_coding	Polygalacturonase && sp|P48979|PGLR_PRUPE Polygalacturonase OS=Prunus persica OX=3760 PE=2 SV=1 && PF09331:Domain of unknown function (DUF1985)|PF00295:Glycosyl hydrolases family 28
novel.357	1247.61	1052.97	1437.25	347.81	367.367	370.175	1245.94	361.784	1.78401	4.13152e-13	1.66638e-11	-	1	225813837	225819515	+	3424	-	- && Q0WPJ7.1 RecName: Full=Putative E3 ubiquitin-protein ligase RF298; AltName: Full=RING finger protein 298 && -
T459_12559	0	3571.63	8988.47	0	0	0	4186.7	0	28.3099	4.28197e-13	1.72464e-11	T459_12559	4	205900760	205904460	+	1701	protein_coding	Laccase-21 && sp|Q9FY79|LAC14_ARATH Laccase-14 OS=Arabidopsis thaliana OX=3702 GN=LAC14 PE=2 SV=1 && PF07732:Multicopper oxidase|PF07731:Multicopper oxidase|PF00394:Multicopper oxidase
novel.125	230.592	113.779	138.722	15.3823	11.7245	13.9163	161.031	13.6744	3.55555	4.3461e-13	1.74803e-11	-	1	44573031	44582399	+	1855	-	- && Q93VB2.1 RecName: Full=Autophagy-related protein 18a; Short=AtATG18a; AltName: Full=Protein PEROXISOME UNUSUAL POSITIONING 2 && -
T459_26439	0	0	0	229.025	77.186	306.159	0	204.123	-10.0349	4.46781e-13	1.79448e-11	T459_26439	10	229316245	229318304	-	1314	protein_coding	hypothetical protein && sp|B8B7E7|PLP3_ORYSI Patatin-like protein 3 OS=Oryza sativa subsp. indica OX=39946 GN=PLP3 PE=3 SV=1 && -
novel.8449	119.827	714.74	301.321	0	2.93112	0	378.63	0.977039	8.65672	4.56583e-13	1.83129e-11	-	PGAv.1.6.scaffold681	397695	400188	+	1757	-	- && Q6VAB2.1 RecName: Full=UDP-glycosyltransferase 71E1 && PF00201:UDP-glucoronosyl and UDP-glucosyl transferase
T459_24702	348.406	215.146	140.996	1904.84	1777.23	1839.74	234.849	1840.6	-2.96948	4.94755e-13	1.98163e-11	T459_24702	10	2029238	2033000	+	537	protein_coding	Protein LHCP TRANSLOCATION DEFECT && sp|Q8VY88|LTD_ARATH Protein LHCP TRANSLOCATION DEFECT OS=Arabidopsis thaliana OX=3702 GN=LTD PE=1 SV=1 && -
T459_33749	0	0	0	105.967	114.314	101.125	0	107.135	-9.1045	5.10149e-13	2.03767e-11	T459_33749	PGAv.1.6.scaffold1329	154034	154351	+	318	protein_coding	hypothetical protein && sp|O65695|SAU50_ARATH Auxin-responsive protein SAUR50 OS=Arabidopsis thaliana OX=3702 GN=SAUR50 PE=1 SV=1 && PF02519:Auxin responsive protein
T459_19933	0	0	0	125.622	88.9105	141.947	0	118.826	-9.2544	5.1016e-13	2.03767e-11	T459_19933	7	205980393	205981334	+	486	protein_coding	hypothetical protein && sp|P09789|GRP1_PETHY Glycine-rich cell wall structural protein 1 OS=Petunia hybrida OX=4102 GN=GRP-1 PE=1 SV=1 && -
T459_34936	1384.56	1458.44	1242.81	251.244	390.815	331.209	1361.94	324.423	2.07042	5.15646e-13	2.05673e-11	T459_34936	PGAv.1.6.scaffold1989	55965	58660	-	1389	protein_coding	hypothetical protein && sp|Q0IU52|ASP1_ORYSJ Aspartic proteinase Asp1 OS=Oryza sativa subsp. japonica OX=39947 GN=ASP1 PE=2 SV=1 && PF14541:Xylanase inhibitor C-terminal|PF14543:Xylanase inhibitor N-terminal
T459_31489	712.923	6218.55	2417.39	0	20.5178	3.71102	3116.29	8.07628	8.60019	5.25727e-13	2.09211e-11	T459_31489	12	249595584	249596732	+	1149	protein_coding	Omega-6 fatty acid desaturase, endoplasmic reticulum && sp|Q84VT2|FAD12_PUNGR Delta(12)-acyl-lipid-desaturase OS=Punica granatum OX=22663 GN=FAD12 PE=2 SV=2 && PF11960:Domain of unknown function (DUF3474)|PF00487:Fatty acid desaturase
T459_28626	24.1669	27.9276	3.41118	1250.24	368.344	945.383	18.5019	854.654	-5.52442	5.25969e-13	2.09211e-11	T459_28626	11	259148797	259156314	+	1488	protein_coding	putative mannan synthase 9 && sp|Q9FNI7|CSLA2_ARATH Glucomannan 4-beta-mannosyltransferase 2 OS=Arabidopsis thaliana OX=3702 GN=CSLA2 PE=1 SV=1 && PF13632:Glycosyl transferase family group 2
T459_08596	10.0695	17.5841	11.3706	105.112	174.89	154.007	13.0081	144.67	-3.47337	5.46299e-13	2.16998e-11	T459_08596	3	81866914	81867871	+	372	protein_coding	hypothetical protein && sp|F4JE35|AVT1B_ARATH Amino acid transporter AVT1B OS=Arabidopsis thaliana OX=3702 GN=AVT1B PE=3 SV=2 && PF01490:Transmembrane amino acid transporter protein
T459_31468	135.939	144.81	106.884	9.40027	18.5637	12.9886	129.211	13.6509	3.25145	5.5487e-13	2.20099e-11	T459_31468	12	249291470	249294082	-	2343	protein_coding	hypothetical protein && sp|O49879|CF0_SOLLC Receptor-like protein Cf-9 homolog OS=Solanum lycopersicum OX=4081 GN=HCR9-0 PE=2 SV=2 && PF13855:Leucine rich repeat
T459_13319	1258.69	1641.52	561.708	14.5277	65.4616	16.6996	1153.97	32.2296	5.16569	5.66703e-13	2.24483e-11	T459_13319	4	235396784	235399910	-	1404	protein_coding	Purple acid phosphatase 1 && sp|Q9SDZ9|PPAF2_IPOBA Purple acid phosphatase 2 OS=Ipomoea batatas OX=4120 GN=PAP2 PE=1 SV=1 && PF16656:Purple acid Phosphatase, N-terminal domain|PF00149:Calcineurin-like phosphoesterase|PF14008:Iron/zinc purple acid phosphatase-like protein C
T459_17409	13.0904	16.5497	7.95943	108.53	179.775	147.513	12.5332	145.273	-3.52736	5.88043e-13	2.32616e-11	T459_17409	6	214949333	214950480	+	801	protein_coding	hypothetical protein && sp|P27061|PPA1_SOLLC Acid phosphatase 1 OS=Solanum lycopersicum OX=4081 GN=APS1 PE=2 SV=1 && PF03767:HAD superfamily, subfamily IIIB (Acid phosphatase)
T459_03337	119.827	271.001	143.27	5.12742	9.77039	12.9886	178.033	9.29546	4.26586	5.99676e-13	2.36893e-11	T459_03337	1	254936978	254939107	+	2130	protein_coding	hypothetical protein && sp|Q40235|CF9_SOLPI Receptor-like protein Cf-9 OS=Solanum pimpinellifolium OX=4084 GN=CF-9 PE=1 SV=1 && PF13855:Leucine rich repeat|PF08263:Leucine rich repeat N-terminal domain
T459_18447	0	0	0	307.645	77.186	203.178	0	196.003	-9.97651	6.0194e-13	2.37236e-11	T459_18447	6	239928340	239929766	+	1026	protein_coding	putative pectate lyase 8 && sp|Q9M8Z8|PLY8_ARATH Probable pectate lyase 8 OS=Arabidopsis thaliana OX=3702 GN=At3g07010 PE=2 SV=1 && PF00544:Pectate lyase
T459_21467	977.751	1017.81	127.351	8.5457	15.6326	16.6996	707.636	13.626	5.70126	6.02192e-13	2.37236e-11	T459_21467	8	65076591	65077943	-	501	protein_coding	putative WRKY transcription factor 13 && sp|Q8VWQ5|WRK50_ARATH Probable WRKY transcription factor 50 OS=Arabidopsis thaliana OX=3702 GN=WRKY50 PE=2 SV=1 && PF03106:WRKY DNA -binding domain
T459_17927	9.06257	3.10307	1.13706	105.967	141.671	165.141	4.43424	137.593	-4.93094	6.04329e-13	2.37752e-11	T459_17927	6	230485450	230487586	-	894	protein_coding	hypothetical protein && sp|Q9C5D3|HIP7_ARATH Heavy metal-associated isoprenylated plant protein 7 OS=Arabidopsis thaliana OX=3702 GN=HIPP07 PE=1 SV=1 && PF00403:Heavy-metal-associated domain
T459_19895	79.5493	102.401	109.158	466.595	399.609	374.813	97.0361	413.672	-2.09347	6.12479e-13	2.4063e-11	T459_19895	7	202533201	202537734	-	1188	protein_coding	hypothetical protein && sp|Q9BYX2|TBD2A_HUMAN TBC1 domain family member 2A OS=Homo sapiens OX=9606 GN=TBC1D2 PE=1 SV=3 && PF00566:Rab-GTPase-TBC domain
T459_22169	257.78	75795.6	127320	88.8753	63.5075	166.068	67791.2	106.15	9.31879	6.14512e-13	2.411e-11	T459_22169	8	139003177	139003697	-	432	protein_coding	Pathogenesis-related protein PR-4B && sp|P32045|PRP2_SOLLC Pathogenesis-related protein P2 OS=Solanum lycopersicum OX=4081 PE=2 SV=1 && PF00967:Barwin family
T459_13311	266.842	193.425	221.727	876.789	1191.99	897.14	227.331	988.639	-2.12026	6.15922e-13	2.41324e-11	T459_13311	4	235232969	235233514	+	546	protein_coding	hypothetical protein && - && PF02190:ATP-dependent protease La (LON) substrate-binding domain
T459_03406	327.26	323.754	268.347	80.3296	57.6453	63.0874	306.453	67.0208	2.19122	6.34462e-13	2.4825e-11	T459_03406	1	256884875	256887207	-	882	protein_coding	putative CCR4-associated factor 1-like protein 11 && sp|Q9LXM2|CAF1I_ARATH Probable CCR4-associated factor 1 homolog 9 OS=Arabidopsis thaliana OX=3702 GN=CAF1-9 PE=2 SV=1 && PF04857:CAF1 family ribonuclease
T459_31289	1258.69	1615.66	1520.25	478.559	474.841	457.384	1464.87	470.261	1.63915	6.46747e-13	2.52714e-11	T459_31289	12	246170951	246175518	-	1362	protein_coding	Heat stress transcription factor A-5 && sp|Q94BZ5|HSFA5_ARATH Heat stress transcription factor A-5 OS=Arabidopsis thaliana OX=3702 GN=HSFA5 PE=2 SV=1 && PF00447:HSF-type DNA-binding
T459_28538	65.4519	101.367	154.64	0.85457	2.93112	1.85551	107.153	1.8804	5.85606	6.48309e-13	2.52981e-11	T459_28538	11	256743621	256746918	-	777	protein_coding	putative NAC domain-containing protein 61 && sp|Q9FMR3|NAC90_ARATH NAC domain-containing protein 90 OS=Arabidopsis thaliana OX=3702 GN=NAC090 PE=1 SV=1 && PF02365:No apical meristem (NAM) protein
T459_07848	110.765	548.209	227.412	5.12742	10.7474	4.63878	295.462	6.83787	5.44015	6.55252e-13	2.55345e-11	T459_07848	3	17049340	17049708	-	369	protein_coding	1-aminocyclopropane-1-carboxylate oxidase-like protein && sp|P10967|ACCH3_SOLLC 1-aminocyclopropane-1-carboxylate oxidase homolog OS=Solanum lycopersicum OX=4081 GN=ACO3 PE=2 SV=1 && PF14226:non-haem dioxygenase in morphine synthesis N-terminal
T459_13105	259.794	68.2675	28.4265	5196.64	4901.8	4862.37	118.829	4986.94	-5.3901	6.62342e-13	2.57759e-11	T459_13105	4	231816883	231820334	+	1749	protein_coding	hypothetical protein && - && PF04784:Protein of unknown function, DUF547|PF14389:Leucine-zipper of ternary complex factor MIP1
T459_28449	1670.53	1222.61	1251.9	399.084	368.344	340.486	1381.68	369.305	1.9035	6.6387e-13	2.58004e-11	T459_28449	11	253061943	253069865	-	2403	protein_coding	hypothetical protein && sp|A0A178VBJ0|APSR1_ARATH Protein ALTERED PHOSPHATE STARVATION RESPONSE 1 OS=Arabidopsis thaliana OX=3702 GN=APSR1 PE=2 SV=1 && PF04782:Protein of unknown function (DUF632)|PF04783:Protein of unknown function (DUF630)
T459_28640	40.2781	50.6835	7.95943	711.857	857.84	1892.62	32.9737	1154.11	-5.12612	6.69633e-13	2.59893e-11	T459_28640	11	259430099	259431968	-	324	protein_coding	hypothetical protein && sp|Q9FK81|Y5258_ARATH Stress-response A/B barrel domain-containing protein At5g22580 OS=Arabidopsis thaliana OX=3702 GN=At5g22580 PE=1 SV=1 && PF07876:Stress responsive A/B Barrel Domain
T459_32254	480.316	559.587	1170.04	62.3836	32.2423	19.4829	736.647	38.0363	4.27275	6.8454e-13	2.65322e-11	T459_32254	PGAv.1.6.scaffold606	1325874	1330693	-	1740	protein_coding	putative zinc metalloprotease EGY3, chloroplastic && sp|Q9LMU1|EGY3_ARATH Probable zinc metallopeptidase EGY3, chloroplastic OS=Arabidopsis thaliana OX=3702 GN=EGY3 PE=1 SV=1 && -
T459_20151	311.148	280.311	211.493	1.70914	16.6097	5.56653	267.651	7.96178	5.08756	6.98586e-13	2.70402e-11	T459_20151	7	223453897	223462664	+	3534	protein_coding	hypothetical protein && sp|Q6JN47|EIX1_SOLLC Receptor-like protein EIX1 OS=Solanum lycopersicum OX=4081 GN=EIX1 PE=2 SV=2 && PF13855:Leucine rich repeat|PF08263:Leucine rich repeat N-terminal domain
T459_26722	150.036	86.8859	105.747	551.198	580.361	572.425	114.223	567.995	-2.31312	7.11152e-13	2.74896e-11	T459_26722	11	1084254	1092257	-	1242	protein_coding	hypothetical protein && sp|P08452|Y1174_SYNP6 Uncharacterized lipoprotein syc1174_c OS=Synechococcus sp. (strain ATCC 27144 / PCC 6301 / SAUG 1402/1) OX=269084 GN=syc1174_c PE=3 SV=2 && PF11805:Protein of unknown function (DUF3326)
T459_09794	109.758	142.741	143.27	519.579	589.154	467.589	131.923	525.441	-1.99455	7.47002e-13	2.88367e-11	T459_09794	3	253211302	253215617	+	1263	protein_coding	hypothetical protein && - && -
T459_03398	46.3198	42.4086	67.0866	273.462	255.984	264.41	51.9384	264.619	-2.35267	7.53456e-13	2.90361e-11	T459_03398	1	256726297	256728836	+	1710	protein_coding	hypothetical protein && sp|F4IHL3|MTEF2_ARATH Transcription termination factor MTERF2, chloroplastic OS=Arabidopsis thaliana OX=3702 GN=MTERF2 PE=3 SV=1 && PF02536:mTERF
T459_10610	598.13	232.73	811.862	2.56371	10.7474	21.3384	547.574	11.5498	5.57178	7.54184e-13	2.90361e-11	T459_10610	3	275279389	275281347	-	1959	protein_coding	Heat shock 70 kDa protein && sp|P26413|HSP70_SOYBN Heat shock 70 kDa protein OS=Glycine max OX=3847 GN=HSP70 PE=3 SV=1 && PF00012:Hsp70 protein
T459_33467	25.1738	1288.81	3022.31	1.70914	3.90815	2.78327	1445.43	2.80019	9.01806	7.64423e-13	2.9391e-11	T459_33467	PGAv.1.6.scaffold1202	318354	319734	-	516	protein_coding	hypothetical protein && sp|Q38856|IRT1_ARATH Fe(2+) transport protein 1 OS=Arabidopsis thaliana OX=3702 GN=IRT1 PE=1 SV=2 && PF02535:ZIP Zinc transporter
T459_13356	634.38	731.29	634.48	2675.66	1945.28	2402.89	666.717	2341.28	-1.81218	7.66168e-13	2.94188e-11	T459_13356	4	236712805	236721987	-	1587	protein_coding	hypothetical protein && sp|Q8BK67|RCC2_MOUSE Protein RCC2 OS=Mus musculus OX=10090 GN=Rcc2 PE=1 SV=1 && PF00415:Regulator of chromosome condensation (RCC1) repeat
T459_10939	213.474	125.157	92.102	1327.15	948.704	1193.09	143.578	1156.32	-3.00841	7.72287e-13	2.96143e-11	T459_10939	3	280662551	280670187	+	2508	protein_coding	Homeobox-leucine zipper protein HOX32 && sp|Q9ZU11|ATB15_ARATH Homeobox-leucine zipper protein ATHB-15 OS=Arabidopsis thaliana OX=3702 GN=ATHB-15 PE=1 SV=1 && PF00046:Homeodomain|PF01852:START domain|PF08670:MEKHLA domain
novel.4523	97.6744	778.87	221.727	0	2.93112	1.85551	366.091	1.59554	7.87288	7.84882e-13	3.00572e-11	-	4	8652440	8656979	-	4451	-	- && Q1MX30.1 RecName: Full=Receptor kinase-like protein Xa21; Contains: RecName: Full=Receptor kinase-like protein Xa21, processed; Flags: Precursor && PF13855:Leucine rich repeat|PF00069:Protein kinase domain
T459_11921	2307.94	1894.94	2680.05	441.813	634.098	526.037	2294.31	533.983	2.10345	7.97974e-13	3.0518e-11	T459_11921	4	87822935	87825448	+	2514	protein_coding	G-type lectin S-receptor-like serine/threonine-protein kinase && sp|Q9XID3|Y1343_ARATH G-type lectin S-receptor-like serine/threonine-protein kinase At1g34300 OS=Arabidopsis thaliana OX=3702 GN=At1g34300 PE=1 SV=1 && PF00069:Protein kinase domain|PF00954:S-locus glycoprotein domain|PF01453:D-mannose binding lectin
T459_05218	42.292	35.1681	56.8531	229.025	227.65	244	44.7711	233.558	-2.3866	8.16065e-13	3.11685e-11	T459_05218	2	133188281	133201828	+	1470	protein_coding	Alpha,alpha-trehalose-phosphate synthase [UDP-forming] 1 && sp|Q9SYM4|TPS1_ARATH Alpha,alpha-trehalose-phosphate synthase [UDP-forming] 1 OS=Arabidopsis thaliana OX=3702 GN=TPS1 PE=1 SV=1 && PF00982:Glycosyltransferase family 20
T459_06916	421.913	191.356	167.148	2751.72	2292.13	2338.87	260.139	2460.91	-3.24119	8.17712e-13	3.119e-11	T459_06916	2	165411083	165412228	+	1146	protein_coding	Signal recognition particle 43 kDa protein, chloroplastic && sp|O22265|SR43C_ARATH Signal recognition particle 43 kDa protein, chloroplastic OS=Arabidopsis thaliana OX=3702 GN=CAO PE=1 SV=2 && PF12796:Ankyrin repeats (3 copies)|PF00385:Chromo (CHRromatin Organisation MOdifier) domain
T459_29265	1421.82	838.863	2846.06	107.676	140.694	138.236	1702.25	128.868	3.72367	8.47326e-13	3.22768e-11	T459_29265	12	5844097	5845704	+	1608	protein_coding	hypothetical protein && sp|Q55BF2|NMD3_DICDI 60S ribosomal export protein NMD3 OS=Dictyostelium discoideum OX=44689 GN=nmd3 PE=3 SV=1 && PF04981:NMD3 family
T459_06202	6.04172	6.20614	2.27412	338.41	92.8187	160.502	4.84066	197.243	-5.33761	8.50771e-13	3.23653e-11	T459_06202	2	153172447	153176511	-	1185	protein_coding	hypothetical protein && sp|A0A178VBJ0|APSR1_ARATH Protein ALTERED PHOSPHATE STARVATION RESPONSE 1 OS=Arabidopsis thaliana OX=3702 GN=APSR1 PE=2 SV=1 && PF04782:Protein of unknown function (DUF632)
T459_28942	823.687	999.188	928.979	270.044	233.512	300.593	917.285	268.05	1.77455	8.7911e-13	3.33992e-11	T459_28942	11	266222845	266228690	-	438	protein_coding	Protein disulfide-isomerase 5-1 && sp|Q8GYD1|PDI51_ARATH Protein disulfide-isomerase 5-1 OS=Arabidopsis thaliana OX=3702 GN=PDIL5-1 PE=2 SV=1 && PF00085:Thioredoxin
T459_14051	1122.75	172.738	93.239	0	0	0	462.91	0	11.4202	9.08304e-13	3.44629e-11	T459_14051	5	16095253	16095684	-	432	protein_coding	Multiprotein-bridging factor 1c && sp|Q9LV58|MBF1C_ARATH Multiprotein-bridging factor 1c OS=Arabidopsis thaliana OX=3702 GN=MBF1C PE=1 SV=1 && PF08523:Multiprotein bridging factor 1|PF01381:Helix-turn-helix
T459_13059	476.289	482.01	621.973	146.132	140.694	144.73	526.757	143.852	1.872	9.15242e-13	3.46804e-11	T459_13059	4	231050842	231052486	+	258	protein_coding	hypothetical protein && sp|Q9FMN0|SCP2_ARATH Sterol carrier protein 2 OS=Arabidopsis thaliana OX=3702 GN=SCP2 PE=2 SV=1 && -
T459_20615	41.2851	31.0307	27.2895	184.587	255.984	192.045	33.2017	210.872	-2.66337	9.20016e-13	3.48155e-11	T459_20615	7	241701054	241704792	-	879	protein_coding	hypothetical protein && sp|Q478R6|PRMA_DECAR Ribosomal protein L11 methyltransferase OS=Dechloromonas aromatica (strain RCB) OX=159087 GN=prmA PE=3 SV=1 && PF06325:Ribosomal protein L11 methyltransferase (PrmA)
T459_23196	249.724	718.878	709.526	36.7465	48.8519	25.9772	559.376	37.1919	3.9115	9.2412e-13	3.49249e-11	T459_23196	9	68072048	68075885	+	681	protein_coding	Clathrin light chain 2 && sp|Q7XKE9|CLC1_ORYSJ Clathrin light chain 1 OS=Oryza sativa subsp. japonica OX=39947 GN=Os04g0679100 PE=2 SV=1 && PF01086:Clathrin light chain
T459_11354	92.6397	368.231	205.808	3.41828	9.77039	5.56653	222.226	6.25173	5.16213	9.30614e-13	3.51243e-11	T459_11354	4	8836090	8836576	-	399	protein_coding	hypothetical protein && sp|Q9LMN6|WAK4_ARATH Wall-associated receptor kinase 4 OS=Arabidopsis thaliana OX=3702 GN=WAK4 PE=2 SV=1 && -
novel.7847	34.2364	23.7902	30.7007	525.561	197.362	333.992	29.5757	352.305	-3.57478	9.32214e-13	3.51386e-11	-	PGAv.1.6.scaffold1231	589060	594631	+	3368	-	- && Q9SLN1.2 RecName: Full=Filament-like plant protein 7; Short=AtFPP7 && -
T459_22419	410.837	747.84	402.52	5.12742	31.2652	7.42205	520.399	14.6049	5.16357	9.43948e-13	3.55344e-11	T459_22419	9	1527609	1528906	-	1107	protein_coding	1-aminocyclopropane-1-carboxylate oxidase-like protein 12 && sp|Q8H1S4|ACCH3_ARATH 1-aminocyclopropane-1-carboxylate oxidase homolog 3 OS=Arabidopsis thaliana OX=3702 GN=At1g06650 PE=2 SV=1 && PF14226:non-haem dioxygenase in morphine synthesis N-terminal|PF03171:2OG-Fe(II) oxygenase superfamily
T459_22187	7.04867	23.7902	30.7007	726.385	257.938	563.148	20.5132	515.824	-4.65732	9.50648e-13	3.57399e-11	T459_22187	8	139258606	139260453	+	1407	protein_coding	putative glucan endo-1,3-beta-glucosidase A6 && sp|Q06915|EA6_ARATH Probable glucan endo-1,3-beta-glucosidase A6 OS=Arabidopsis thaliana OX=3702 GN=A6 PE=2 SV=1 && PF00332:Glycosyl hydrolases family 17|PF07983:X8 domain
T459_10523	1617.17	14308.3	12516.8	180.314	217.88	308.015	9480.73	235.403	5.33185	9.77746e-13	3.67107e-11	T459_10523	3	273714301	273714994	+	588	protein_coding	hypothetical protein && sp|P29602|CPC_CUCSA Cucumber peeling cupredoxin OS=Cucumis sativus OX=3659 PE=1 SV=3 && PF02298:Plastocyanin-like domain
T459_26420	274.898	340.303	528.734	60.6745	46.8979	40.8212	381.312	49.4645	2.94455	9.80134e-13	3.67525e-11	T459_26420	10	228789149	228794465	-	786	protein_coding	hypothetical protein && sp|Q92EU6|GOLD_LISIN NAD-dependent glycerol dehydrogenase OS=Listeria innocua serovar 6a (strain ATCC BAA-680 / CLIP 11262) OX=272626 GN=golD PE=1 SV=1 && PF13561:Enoyl-(Acyl carrier protein) reductase
T459_33492	71.4936	54.8209	32.9748	325.591	504.152	459.239	53.0964	429.661	-3.0131	1.00012e-12	3.74529e-11	T459_33492	PGAv.1.6.scaffold1222	174155	177058	+	978	protein_coding	hypothetical protein && sp|Q93VC9|CATB2_ARATH Cathepsin B-like protease 2 OS=Arabidopsis thaliana OX=3702 GN=CATHB2 PE=2 SV=1 && PF08127:Peptidase family C1 propeptide|PF00112:Papain family cysteine protease
T459_21949	195.349	302.032	196.712	22.2188	9.77039	26.9049	231.364	19.6314	3.55492	1.03537e-12	3.87097e-11	T459_21949	8	135206770	135207651	+	882	protein_coding	hypothetical protein && sp|Q9M374|CRF6_ARATH Ethylene-responsive transcription factor CRF6 OS=Arabidopsis thaliana OX=3702 GN=CRF6 PE=1 SV=1 && PF00847:AP2 domain
T459_12576	80.5562	124.123	89.8279	0	0	0	98.1689	0	9.18277	1.03636e-12	3.87097e-11	T459_12576	4	206798019	206798243	+	225	protein_coding	hypothetical protein && - && -
T459_26769	697.818	3380.28	905.101	0.85457	25.403	11.1331	1661.07	12.4635	7.06447	1.04055e-12	3.88159e-11	T459_26769	11	2315688	2326924	-	4437	protein_coding	Glycerophosphodiester phosphodiesterase protein kinase domain-containing GDPDL2 && sp|Q9FF31|LRL21_ARATH LEAF RUST 10 DISEASE-RESISTANCE LOCUS RECEPTOR-LIKE PROTEIN KINASE-like 2.1 OS=Arabidopsis thaliana OX=3702 GN=LRK10L-2.1 PE=3 SV=1 && PF00069:Protein kinase domain|PF07714:Protein tyrosine kinase
T459_06567	0	1.03436	0	193.987	146.556	213.384	0.344785	184.642	-8.92839	1.08477e-12	4.0413e-11	T459_06567	2	159584724	159587943	-	1923	protein_coding	AP2-like ethylene-responsive transcription factor PLT2 && sp|Q38914|ANT_ARATH AP2-like ethylene-responsive transcription factor ANT OS=Arabidopsis thaliana OX=3702 GN=ANT PE=1 SV=2 && PF00847:AP2 domain
T459_27260	20.1391	33.0994	29.5636	167.496	314.606	339.559	27.6007	273.887	-3.31183	1.09964e-12	4.0914e-11	T459_27260	11	22480852	22482757	+	1089	protein_coding	hypothetical protein && sp|F4I274|PHL8_ARATH Myb family transcription factor PHL8 OS=Arabidopsis thaliana OX=3702 GN=PHL8 PE=2 SV=1 && PF00249:Myb-like DNA-binding domain|PF14379:MYB-CC type transfactor, LHEQLE motif
T459_22506	96.6675	386.849	739.09	0	0.977039	0	407.536	0.32568	10.2742	1.14262e-12	4.24581e-11	T459_22506	9	3552707	3554821	-	1101	protein_coding	putative glycosyltransferase && sp|Q9FFN2|GLYT3_ARATH Probable glycosyltransferase At5g03795 OS=Arabidopsis thaliana OX=3702 GN=At5g03795 PE=3 SV=2 && PF03016:Exostosin family
T459_22878	127.883	151.016	113.706	6.83656	8.79335	0.927756	130.868	5.51922	4.57012	1.16844e-12	4.33619e-11	T459_22878	9	25484554	25485876	+	306	protein_coding	hypothetical protein && - && PF09713:Plant protein 1589 of unknown function (A_thal_3526)
novel.4034	1067.37	536.831	493.485	4753.12	5733.26	5062.76	699.229	5183.05	-2.8897	1.20811e-12	4.47763e-11	-	3	236984142	236987647	-	1192	-	- && P19682.1 RecName: Full=28 kDa ribonucleoprotein, chloroplastic; Short=28RNP; Flags: Precursor && PF00076:RNA recognition motif. (a.k.a. RRM, RBD, or RNP domain)
T459_27289	102.709	225.49	216.042	0.85457	0.977039	0	181.414	0.610536	8.21317	1.25268e-12	4.63684e-11	T459_27289	11	24182301	24183759	-	1350	protein_coding	hypothetical protein && sp|Q60CZ8|R1A10_SOLDE Putative late blight resistance protein homolog R1A-10 OS=Solanum demissum OX=50514 GN=R1A-10 PE=3 SV=1 && -
T459_05419	86.5979	82.7485	88.6908	906.699	408.402	593.764	86.0124	636.288	-2.88752	1.25569e-12	4.64203e-11	T459_05419	2	137712564	137721270	+	3003	protein_coding	putative LRR receptor-like serine/threonine-protein kinase && sp|C0LGE0|Y1765_ARATH Probable LRR receptor-like serine/threonine-protein kinase At1g07650 OS=Arabidopsis thaliana OX=3702 GN=At1g07650 PE=1 SV=1 && PF00069:Protein kinase domain|PF11721:Malectin domain|PF12799:Leucine Rich repeats (2 copies)
T459_21054	93.6466	213.077	153.503	0	2.93112	0	153.409	0.977039	7.36563	1.28226e-12	4.73417e-11	T459_21054	7	250581616	250583271	+	885	protein_coding	Transcription factor JUNGBRUNNEN 1 && sp|Q9SK55|NAC42_ARATH Transcription factor JUNGBRUNNEN 1 OS=Arabidopsis thaliana OX=3702 GN=JUB1 PE=1 SV=1 && PF02365:No apical meristem (NAM) protein
T459_18309	194.342	156.188	194.438	1092.14	742.549	728.288	181.656	854.326	-2.23399	1.29211e-12	4.76103e-11	T459_18309	6	237935314	237936758	+	921	protein_coding	Transcription factor DIVARICATA && sp|Q8S9H7|DIV_ANTMA Transcription factor DIVARICATA OS=Antirrhinum majus OX=4151 GN=DIVARICATA PE=2 SV=1 && PF00249:Myb-like DNA-binding domain
T459_09540	160.105	197.562	96.6502	897.299	2114.31	1867.57	151.439	1626.39	-3.42406	1.29284e-12	4.76103e-11	T459_09540	3	242998210	243001674	+	447	protein_coding	Ubiquitin-conjugating enzyme E2, Elicitor-induced defense respons [Source: Projected from Oryza sativa (Os02g0261100)] && sp|P35132|UBC9_ARATH SUMO-conjugating enzyme UBC9 OS=Arabidopsis thaliana OX=3702 GN=UBC9 PE=1 SV=1 && PF00179:Ubiquitin-conjugating enzyme
T459_24815	68.4728	777.836	902.827	0	0.977039	0	583.045	0.32568	10.791	1.29952e-12	4.77951e-11	T459_24815	10	6574822	6579186	-	987	protein_coding	hypothetical protein && sp|Q2MJ20|C7A12_MEDTR Beta-amyrin 28-monooxygenase OS=Medicago truncatula OX=3880 GN=CYP716A12 PE=1 SV=1 && PF00067:Cytochrome P450
T459_05699	11.0765	16.5497	3.41118	734.93	257.938	211.528	10.3458	401.466	-5.27121	1.31299e-12	4.82289e-11	T459_05699	2	143695681	143706645	-	2532	protein_coding	Beta-galactosidase && sp|Q9SCV4|BGAL8_ARATH Beta-galactosidase 8 OS=Arabidopsis thaliana OX=3702 GN=BGAL8 PE=2 SV=2 && PF01301:Glycosyl hydrolases family 35|PF02140:Galactose binding lectin domain|PF17834:Beta-sandwich domain in beta galactosidase
T459_25401	1003.93	1540.16	982.421	162.368	247.191	219.878	1175.5	209.812	2.48681	1.31933e-12	4.84002e-11	T459_25401	10	115725365	115725967	+	603	protein_coding	Calcium-binding protein CAST && sp|Q09011|CAST_SOLTU Calcium-binding protein CAST OS=Solanum tuberosum OX=4113 PE=2 SV=1 && PF13499:EF-hand domain pair
T459_07113	317.19	2007.69	3884.2	40.1648	48.8519	36.1825	2069.69	41.7331	5.63229	1.38202e-12	5.06354e-11	T459_07113	2	168181862	168183746	+	1665	protein_coding	UPF0392 protein && sp|B9SLR1|Y231_RICCO Glycosyltransferase family 92 protein RCOM_0530710 OS=Ricinus communis OX=3988 GN=RCOM_0530710 PE=3 SV=1 && PF01697:Glycosyltransferase family 92
T459_26358	571.949	433.395	508.266	1563.01	1915.97	1674.6	504.537	1717.86	-1.76744	1.39923e-12	5.12009e-11	T459_26358	10	227142679	227159471	+	1668	protein_coding	putative zinc metalloprotease EGY1, chloroplastic && sp|Q949Y5|EGY1_ARATH Probable zinc metalloprotease EGY1, chloroplastic OS=Arabidopsis thaliana OX=3702 GN=EGY1 PE=2 SV=1 && -
T459_10394	269.863	1184.34	1025.63	42.7285	30.2882	48.2433	826.61	40.42	4.35327	1.41376e-12	5.16668e-11	T459_10394	3	270775481	270779053	-	3285	protein_coding	putative LRR receptor-like serine/threonine-protein kinase && sp|C0LGJ1|Y1743_ARATH Probable LRR receptor-like serine/threonine-protein kinase At1g74360 OS=Arabidopsis thaliana OX=3702 GN=At1g74360 PE=1 SV=1 && PF13855:Leucine rich repeat|PF00069:Protein kinase domain|PF08263:Leucine rich repeat N-terminal domain
T459_10460	977.751	13424.9	12650.9	36.7465	167.074	97.4143	9017.87	100.411	6.4894	1.42883e-12	5.21514e-11	T459_10460	3	271905208	271907154	-	1119	protein_coding	Glucan endo-1,3-beta-glucosidase, basic vacuolar isoform && sp|P07979|GUB_NICPL Lichenase OS=Nicotiana plumbaginifolia OX=4092 GN=GN1 PE=2 SV=3 && PF00332:Glycosyl hydrolases family 17
T459_04757	415.871	394.09	797.08	74.3476	46.8979	42.6768	535.68	54.6407	3.29118	1.43655e-12	5.23668e-11	T459_04757	2	109129646	109132322	-	1413	protein_coding	hypothetical protein && sp|Q93ZL5|CDF2_ARATH Cyclic dof factor 2 OS=Arabidopsis thaliana OX=3702 GN=CDF2 PE=1 SV=2 && PF02701:Dof domain, zinc finger
novel.3939	60.4172	64.1301	69.3608	234.152	274.548	248.639	64.636	252.446	-1.9663	1.4552e-12	5.29794e-11	-	3	81095383	81104491	-	2050	-	- && - && -
T459_02659	104.723	168.6	102.336	4.27285	7.81631	0.927756	125.22	4.33897	4.86113	1.48375e-12	5.39507e-11	T459_02659	1	204880365	204881757	-	1302	protein_coding	Serine/threonine-protein kinase OXI1 && sp|Q9LSF1|OXI1_ARATH Serine/threonine-protein kinase OXI1 OS=Arabidopsis thaliana OX=3702 GN=OXI1 PE=1 SV=1 && PF00069:Protein kinase domain
T459_04995	3303.81	1494.64	1287.15	20.5097	95.7498	98.3421	2028.54	71.5339	4.82706	1.49471e-12	5.42808e-11	T459_04995	2	123443843	123445411	-	1569	protein_coding	hypothetical protein && sp|Q9FLD5|ASD_ARATH AAA-ATPase ASD, mitochondrial OS=Arabidopsis thaliana OX=3702 GN=AATP1 PE=1 SV=1 && PF00004:ATPase family associated with various cellular activities (AAA)|PF14363:Domain associated at C-terminal with AAA
novel.371	226.564	179.978	112.569	0	0	1.85551	173.037	0.618504	8.14302	1.51282e-12	5.48692e-11	-	1	233831752	233851708	+	923	-	- && - && -
T459_11207	0	0	1.13706	232.443	157.303	158.646	0.37902	182.798	-8.91411	1.53997e-12	5.57838e-11	T459_11207	4	2576463	2587275	+	1107	protein_coding	GDSL esterase/lipase && sp|Q9FJ45|GDL83_ARATH GDSL esterase/lipase At5g45910 OS=Arabidopsis thaliana OX=3702 GN=At5g45910 PE=2 SV=1 && PF00657:GDSL-like Lipase/Acylhydrolase
T459_34533	133.925	106.539	79.5943	4.27285	8.79335	9.27756	106.686	7.44792	3.85112	1.60625e-12	5.81114e-11	T459_34533	PGAv.1.6.scaffold1693	170076	171965	-	1890	protein_coding	hypothetical protein && sp|Q9FGH9|E70B1_ARATH Exocyst complex component EXO70B1 OS=Arabidopsis thaliana OX=3702 GN=EXO70B1 PE=1 SV=1 && PF03081:Exo70 exocyst complex subunit
T459_20805	4.02781	7.24049	2.27412	665.71	89.8875	261.627	4.51414	339.075	-6.22397	1.63072e-12	5.8923e-11	T459_20805	7	245846085	245847027	-	549	protein_coding	At3g20570 [Source:Projected from Arabidopsis thaliana (AT3G20570) UniProtKB/TrEMBL;Acc:Q9LJU1] && sp|Q9T076|ENL2_ARATH Early nodulin-like protein 2 OS=Arabidopsis thaliana OX=3702 GN=At4g27520 PE=1 SV=1 && PF02298:Plastocyanin-like domain
novel.8557	1788.35	2605.54	3056.42	512.742	585.246	511.193	2483.44	536.394	2.21098	1.67632e-12	6.04947e-11	-	PGAv.1.6.scaffold960	432737	435239	+	1533	-	- && - && -
T459_04686	26.1808	15.5153	9.09649	217.915	152.418	218.95	16.9309	196.428	-3.52822	1.76572e-12	6.36409e-11	T459_04686	2	103132852	103135643	+	1617	protein_coding	hypothetical protein && - && PF04784:Protein of unknown function, DUF547|PF14389:Leucine-zipper of ternary complex factor MIP1
T459_08335	503.476	396.158	214.905	16.2368	40.0586	18.5551	371.513	24.9502	3.90113	1.76996e-12	6.36901e-11	T459_08335	3	35418636	35422133	-	1608	protein_coding	Protein indeterminate-domain 2 && sp|Q9FFH3|IDD8_ARATH Zinc finger protein NUTCRACKER OS=Arabidopsis thaliana OX=3702 GN=NUC PE=1 SV=1 && -
T459_26230	62.4311	67.2332	48.8936	282.008	269.663	236.578	59.5193	262.75	-2.14025	1.7715e-12	6.36901e-11	T459_26230	10	222389960	222394544	+	633	protein_coding	Embryo defective 2735 [Source:Projected from Arabidopsis thaliana (AT5G06240) UniProtKB/TrEMBL;Acc:Q9FFZ3] && - && -
T459_25307	57.3963	334.097	194.438	0	0	0	195.31	0	10.175	1.78379e-12	6.40517e-11	T459_25307	10	91238535	91239562	+	519	protein_coding	hypothetical protein && - && PF06521:PAR1 protein
T459_27480	1179.14	1550.5	3605.62	177.751	81.0942	144.73	2111.75	134.525	3.97174	1.79497e-12	6.43731e-11	T459_27480	11	44473502	44475700	-	891	protein_coding	Homeobox-leucine zipper protein HOX16 && sp|A2X980|HOX16_ORYSI Homeobox-leucine zipper protein HOX16 OS=Oryza sativa subsp. indica OX=39946 GN=HOX16 PE=2 SV=1 && PF02183:Homeobox associated leucine zipper|PF00046:Homeodomain
T459_13422	405.802	415.811	430.946	1153.67	1052.27	1077.12	417.52	1094.35	-1.39042	1.83672e-12	6.57885e-11	T459_13422	4	238227157	238233425	-	1437	protein_coding	hypothetical protein && sp|Q8RWR2|LRP1B_ARATH La-related protein 1B OS=Arabidopsis thaliana OX=3702 GN=LARP1B PE=1 SV=2 && PF05383:La domain
T459_30799	261.808	2230.07	4813.18	17.946	44.9438	25.9772	2435.02	29.6223	6.36252	1.8481e-12	6.61139e-11	T459_30799	12	222793282	222800269	-	1314	protein_coding	Amino acid permease 1 && sp|P92934|AAP6_ARATH Amino acid permease 6 OS=Arabidopsis thaliana OX=3702 GN=AAP6 PE=1 SV=1 && PF01490:Transmembrane amino acid transporter protein
T459_22308	143.994	194.459	75.0461	3.41828	7.81631	7.42205	137.833	6.21888	4.48082	1.87189e-12	6.68819e-11	T459_22308	8	141289655	141292576	-	2922	protein_coding	hypothetical protein && sp|Q9C637|RLP6_ARATH Receptor-like protein 6 OS=Arabidopsis thaliana OX=3702 GN=RLP6 PE=3 SV=1 && PF08263:Leucine rich repeat N-terminal domain|PF13855:Leucine rich repeat
T459_09685	104.723	1376.73	2188.84	10.2548	18.5637	9.27756	1223.43	12.6987	6.59212	1.88325e-12	6.71781e-11	T459_09685	3	249986758	249987117	+	360	protein_coding	hypothetical protein && sp|Q9ZUZ3|SAU32_ARATH Auxin-responsive protein SAUR32 OS=Arabidopsis thaliana OX=3702 GN=SAUR32 PE=2 SV=1 && PF02519:Auxin responsive protein
T459_18269	983.793	1231.92	1129.1	354.647	265.754	321.003	1114.94	313.802	1.82847	1.88485e-12	6.71781e-11	T459_18269	6	237275884	237278136	+	2253	protein_coding	Scarecrow-like protein 14 && sp|Q9XE58|SCL14_ARATH Scarecrow-like protein 14 OS=Arabidopsis thaliana OX=3702 GN=SCL14 PE=1 SV=2 && PF03514:GRAS domain family
T459_29801	547.782	2917.92	6107.16	68.3656	89.8875	51.9543	3190.95	70.0692	5.50926	1.91608e-12	6.82067e-11	T459_29801	12	33255571	33261022	-	1743	protein_coding	Cationic amino acid transporter 6, chloroplastic && sp|Q9SQZ0|CAAT7_ARATH Cationic amino acid transporter 7, chloroplastic OS=Arabidopsis thaliana OX=3702 GN=CAT7 PE=3 SV=1 && PF13520:Amino acid permease|PF13906:C-terminus of AA_permease
T459_35350	17.1182	4.13743	6.82237	285.426	141.671	194.829	9.35933	207.309	-4.46215	1.96978e-12	7.00319e-11	T459_35350	PGAv.1.6.scaffold2991	8230	9354	-	543	protein_coding	hypothetical protein && - && PF07911:Protein of unknown function (DUF1677)
T459_14018	862.959	348.578	307.007	11.1094	23.4489	35.2547	506.181	23.271	4.44589	1.99816e-12	7.09531e-11	T459_14018	5	14255528	14262645	+	648	protein_coding	GRF1-interacting factor 1 && sp|Q8L8A5|GIF1_ARATH GRF1-interacting factor 1 OS=Arabidopsis thaliana OX=3702 GN=GIF1 PE=1 SV=1 && PF05030:SSXT protein (N-terminal region)
T459_00144	2288.8	2730.7	2998.43	811.842	838.299	918.478	2672.65	856.206	1.6422	2.01789e-12	7.15657e-11	T459_00144	1	1995345	2004267	+	1824	protein_coding	Long chain acyl-CoA synthetase 2 && sp|Q9T0A0|LACS4_ARATH Long chain acyl-CoA synthetase 4 OS=Arabidopsis thaliana OX=3702 GN=LACS4 PE=2 SV=1 && PF00501:AMP-binding enzyme
T459_08266	31.2155	7.24049	13.6447	525.561	249.145	324.714	17.3669	366.473	-4.39564	2.03691e-12	7.21511e-11	T459_08266	3	31469228	31474615	-	3030	protein_coding	hypothetical protein && sp|F4JRP8|STIL2_ARATH Protein STICHEL-like 2 OS=Arabidopsis thaliana OX=3702 GN=At4g24790 PE=3 SV=1 && PF13177:DNA polymerase III, delta subunit
novel.3442	22.153	32.065	21.6042	158.096	281.387	364.608	25.2741	268.03	-3.40513	2.04701e-12	7.24199e-11	-	3	6394407	6395102	+	556	-	- && - && -
T459_17053	419.899	879.203	493.485	69.2202	89.8875	59.3764	597.529	72.828	3.03722	2.061e-12	7.28252e-11	T459_17053	6	200149684	200150815	+	651	protein_coding	hypothetical protein && sp|Q1G3Q4|RITF1_ARATH Protein RGF1 INDUCIBLE TRANSCRIPTION FACTOR 1 OS=Arabidopsis thaliana OX=3702 GN=RITF1 PE=1 SV=1 && PF04640:PLATZ transcription factor
T459_00269	121.841	166.531	152.366	705.875	1672.69	1119.8	146.913	1166.12	-2.98873	2.08792e-12	7.36137e-11	T459_00269	1	3918442	3920160	+	1719	protein_coding	Cytochrome 86A8 && sp|B3RFJ6|86A22_PETHY Cytochrome P450 86A22 OS=Petunia hybrida OX=4102 GN=CYP86A22 PE=1 SV=1 && PF00067:Cytochrome P450
T459_31527	78.5423	212.043	105.747	0	1.95408	1.85551	132.111	1.26986	6.73993	2.08842e-12	7.36137e-11	T459_31527	12	250229790	250232203	-	2124	protein_coding	hypothetical protein && sp|O49879|CF0_SOLLC Receptor-like protein Cf-9 homolog OS=Solanum lycopersicum OX=4081 GN=HCR9-0 PE=2 SV=2 && PF08263:Leucine rich repeat N-terminal domain|PF13855:Leucine rich repeat
T459_01638	97.6744	288.585	202.397	0	0.977039	0.927756	196.219	0.634931	8.31765	2.14845e-12	7.56371e-11	T459_01638	1	68334747	68335667	-	921	protein_coding	hypothetical protein && sp|Q5NUF4|HIDM_GLYEC 2-hydroxyisoflavanone dehydratase OS=Glycyrrhiza echinata OX=46348 GN=HIDM PE=1 SV=1 && PF07859:alpha/beta hydrolase fold
T459_31063	1003.93	770.595	625.384	171.769	122.13	170.707	799.97	154.868	2.36845	2.1515e-12	7.56517e-11	T459_31063	12	239081627	239084500	-	1107	protein_coding	hypothetical protein && sp|Q9M817|PTR6_ARATH Protein NRT1/ PTR FAMILY 1.2 OS=Arabidopsis thaliana OX=3702 GN=NPF1.2 PE=1 SV=1 && PF00854:POT family
T459_16776	19.1321	23.7902	47.7566	562.307	250.122	417.49	30.2263	409.973	-3.76689	2.19967e-12	7.72515e-11	T459_16776	6	172975334	172981310	-	942	protein_coding	hypothetical protein && sp|Q67NP4|SURE_SYMTH 5'-nucleotidase SurE OS=Symbiobacterium thermophilum (strain T / IAM 14863) OX=292459 GN=surE PE=3 SV=1 && PF01975:Survival protein SurE
T459_18322	412.851	589.583	896.004	91.439	91.8416	67.7262	632.813	83.6689	2.91859	2.20683e-12	7.73529e-11	T459_18322	6	238151757	238154925	+	609	protein_coding	putative NAD(P)H dehydrogenase (quinone) FQR1-like 3 && sp|Q9LUX9|FQRL3_ARATH Probable NAD(P)H dehydrogenase (quinone) FQR1-like 3 OS=Arabidopsis thaliana OX=3702 GN=At5g58800 PE=1 SV=1 && PF03358:NADPH-dependent FMN reductase
T459_23908	8.05562	9.30921	18.193	123.058	380.068	238.433	11.8526	247.186	-4.38976	2.20793e-12	7.73529e-11	T459_23908	9	242235881	242236516	-	636	protein_coding	Heptahelical transmembrane protein ADIPOR3 && sp|Q93ZH9|HHP1_ARATH Heptahelical transmembrane protein 1 OS=Arabidopsis thaliana OX=3702 GN=HHP1 PE=1 SV=1 && PF03006:Haemolysin-III related
T459_03657	498.442	777.836	851.659	141.004	85.0024	105.764	709.312	110.59	2.67974	2.21595e-12	7.75395e-11	T459_03657	1	291277232	291297768	+	852	protein_coding	hypothetical protein && sp|Q9FVR6|Y1222_ARATH Uncharacterized protein At1g32220, chloroplastic OS=Arabidopsis thaliana OX=3702 GN=At1g32220 PE=1 SV=1 && PF13460:NAD(P)H-binding
T459_17730	5720.5	4874.92	3828.49	961.392	1297.51	1207.94	4807.97	1155.61	2.05693	2.22744e-12	7.78469e-11	T459_17730	6	225512380	225514119	-	837	protein_coding	Hypersensitive-induced response protein 4 && sp|Q5GI04|HIR1_CAPAN Hypersensitive-induced reaction 1 protein OS=Capsicum annuum OX=4072 GN=HIR1 PE=1 SV=1 && PF01145:SPFH domain / Band 7 family
T459_10325	1079.45	1080.9	910.786	346.101	297.02	348.836	1023.71	330.652	1.63028	2.23163e-12	7.78988e-11	T459_10325	3	268241766	268243580	-	438	protein_coding	MIS12 [Source:Projected from Arabidopsis thaliana (AT5G35520) UniProtKB/TrEMBL;Acc:A0A178UCY0] && - && PF05859:Mis12 protein
T459_19076	1726.92	2190.77	1948.92	323.028	536.394	434.19	1955.54	431.204	2.18159	2.24303e-12	7.82019e-11	T459_19076	7	27410178	27414934	+	1197	protein_coding	12-oxophytodienoate reductase 3 && sp|Q9FEW9|OPR3_SOLLC 12-oxophytodienoate reductase 3 OS=Solanum lycopersicum OX=4081 GN=OPR3 PE=1 SV=1 && PF00724:NADH:flavin oxidoreductase / NADH oxidase family
T459_20675	138.959	103.436	121.666	508.469	637.029	449.034	121.354	531.511	-2.13048	2.35521e-12	8.20136e-11	T459_20675	7	242941671	242951276	+	1434	protein_coding	hypothetical protein && sp|P94479|YNBB_BACSU Uncharacterized protein YnbB OS=Bacillus subtilis (strain 168) OX=224308 GN=ynbB PE=4 SV=2 && PF06838:Methionine gamma-lyase
T459_26406	514.553	700.259	1223.48	107.676	75.232	98.3421	812.763	93.75	3.11496	2.39407e-12	8.32662e-11	T459_26406	10	228401891	228402253	+	363	protein_coding	hypothetical protein && - && PF05678:VQ motif
T459_20397	0	4.13743	11.3706	3883.17	236.443	955.588	5.16935	1691.73	-8.36683	2.44724e-12	8.49386e-11	T459_20397	7	235763990	235765493	-	789	protein_coding	hypothetical protein && sp|Q9S728|PDF1_ARATH Protodermal factor 1 OS=Arabidopsis thaliana OX=3702 GN=PDF1 PE=2 SV=1 && -
novel.4662	36.2503	31.0307	30.7007	153.823	181.729	154.007	32.6605	163.186	-2.319	2.44805e-12	8.49386e-11	-	4	158054289	158057052	-	2748	-	- && - && -
novel.3466	404.795	543.037	733.405	102.548	66.4386	58.4486	560.412	75.8119	2.88411	2.47664e-12	8.58272e-11	-	3	12850944	12855836	+	1694	-	- && P10978.1 RecName: Full=Retrovirus-related Pol polyprotein from transposon TNT 1-94; Includes: RecName: Full=Protease; Includes: RecName: Full=Reverse transcriptase; Includes: RecName: Full=Endonuclease && -
T459_17216	159.099	330.994	256.976	28.2008	34.1963	30.6159	249.023	31.0044	3.00677	2.55462e-12	8.8423e-11	T459_17216	6	207350699	207351280	+	582	protein_coding	hypothetical protein && sp|A0A290U7C4|ROQ1_NICBE Disease resistance protein Roq1 OS=Nicotiana benthamiana OX=4100 GN=ROQ1 PE=1 SV=1 && PF01582:TIR domain
T459_04776	5.03476	4.13743	0	223.897	90.8646	135.452	3.0574	150.071	-5.58897	2.60799e-12	9.01618e-11	T459_04776	2	110250620	110252242	-	279	protein_coding	Transcription factor PRE5 && sp|Q8GW32|PRE6_ARATH Transcription factor PRE6 OS=Arabidopsis thaliana OX=3702 GN=PRE6 PE=1 SV=1 && -
T459_32166	0	9.30921	6.82237	390.539	158.28	336.775	5.37719	295.198	-5.78731	2.64825e-12	9.14441e-11	T459_32166	PGAv.1.6.scaffold588	1364402	1367842	+	2190	protein_coding	hypothetical protein && sp|Q9AQW1|REL2_ORYSJ Protein ROLLING AND ERECT LEAF 2 OS=Oryza sativa subsp. japonica OX=39947 GN=REL2 PE=2 SV=1 && PF04782:Protein of unknown function (DUF632)|PF04783:Protein of unknown function (DUF630)
T459_10860	52.3615	66.1988	45.4825	299.1	855.886	728.288	54.6809	627.758	-3.52011	2.67663e-12	9.23132e-11	T459_10860	3	279609448	279612946	+	1122	protein_coding	hypothetical protein && - && PF04862:Protein of unknown function (DUF642)
T459_31543	105.73	505.8	233.098	0	0.977039	0	281.543	0.32568	9.7409	2.68793e-12	9.25922e-11	T459_31543	12	250385069	250385818	-	750	protein_coding	hypothetical protein && sp|P0DO05|9DC1_SOLPI Receptor-like protein 9DC1 OS=Solanum pimpinellifolium OX=4084 GN=9DC1 PE=3 SV=1 && PF13855:Leucine rich repeat
T459_10643	2291.82	3918.14	6024.15	540.088	498.29	389.657	4078.04	476.012	3.0987	2.6918e-12	9.26147e-11	T459_10643	3	275834736	275842632	-	2871	protein_coding	Chaperone protein ClpD, chloroplastic && sp|P42762|CLPD_ARATH Chaperone protein ClpD, chloroplastic OS=Arabidopsis thaliana OX=3702 GN=CLPD PE=1 SV=1 && PF17871:AAA lid domain|PF07724:AAA domain (Cdc48 subfamily)|PF10431:C-terminal, D2-small domain, of ClpB protein|PF00004:ATPase family associated with various cellular activities (AAA)|PF02861:Clp amino terminal domain, pathogenicity island compo…
T459_19999	4.02781	16.5497	11.3706	168.35	240.351	138.236	10.6494	182.312	-4.10102	2.69781e-12	9.27108e-11	T459_19999	7	213974276	213975928	+	987	protein_coding	Peroxidase 27 && sp|O23044|PER3_ARATH Peroxidase 3 OS=Arabidopsis thaliana OX=3702 GN=PER3 PE=2 SV=1 && PF00141:Peroxidase
T459_09211	0	0	0	322.173	73.2779	144.73	0	180.06	-9.85419	2.86224e-12	9.82442e-11	T459_09211	3	213640213	213644098	-	2037	protein_coding	hypothetical protein && sp|Q7XV05|SERK2_ORYSJ LRR receptor kinase SERK2 OS=Oryza sativa subsp. japonica OX=39947 GN=SERK2 PE=1 SV=1 && PF13855:Leucine rich repeat|PF07714:Protein tyrosine kinase|PF08263:Leucine rich repeat N-terminal domain
T459_05369	12.0834	8.27485	7.95943	99.9847	89.8875	85.3535	9.43924	91.7419	-3.27549	2.92515e-12	1.00284e-10	T459_05369	2	136441694	136446849	-	1788	protein_coding	Protein NSP-INTERACTING KINASE 1 && sp|C0LGU5|Y5457_ARATH Probable LRR receptor-like serine/threonine-protein kinase At5g45780 OS=Arabidopsis thaliana OX=3702 GN=At5g45780 PE=1 SV=1 && PF08263:Leucine rich repeat N-terminal domain|PF00069:Protein kinase domain
T459_08385	1720.88	4394.98	5130.42	91.439	305.813	196.684	3748.76	197.979	4.24357	2.95066e-12	1.01038e-10	T459_08385	3	38866238	38867915	-	1038	protein_coding	Gibberellin receptor GID1 && sp|Q9LYC1|GID1B_ARATH Gibberellin receptor GID1B OS=Arabidopsis thaliana OX=3702 GN=GID1B PE=1 SV=1 && PF07859:alpha/beta hydrolase fold
T459_13235	95.6605	125.157	83.0055	446.086	579.384	429.551	101.274	485.007	-2.25852	2.96116e-12	1.01277e-10	T459_13235	4	234177126	234180931	-	597	protein_coding	Outer envelope pore protein 24A, chloroplastic && sp|Q8H0Y1|OP24B_ARATH Outer envelope pore protein 24B, chloroplastic OS=Arabidopsis thaliana OX=3702 GN=OEP24B PE=2 SV=1 && -
T459_06312	131.911	234.799	1023.36	9.40027	2.93112	6.49429	463.355	6.27523	6.19854	3.01309e-12	1.02931e-10	T459_06312	2	155109864	155111712	+	1032	protein_coding	hypothetical protein && sp|Q9FLS0|FB253_ARATH F-box protein At5g07610 OS=Arabidopsis thaliana OX=3702 GN=At5g07610 PE=2 SV=1 && -
novel.759	27.1877	3.10307	2.27412	512.742	1274.06	699.528	10.855	828.776	-6.24591	3.03481e-12	1.0355e-10	-	1	207848531	207851350	-	2820	-	- && - && -
T459_32509	36.2503	10.3436	25.0154	486.25	258.915	310.798	23.8697	351.988	-3.88176	3.06124e-12	1.04329e-10	T459_32509	PGAv.1.6.scaffold855	947045	948780	-	900	protein_coding	hypothetical protein && sp|Q9M9S0|ZHD4_ARATH Zinc-finger homeodomain protein 4 OS=Arabidopsis thaliana OX=3702 GN=ZHD4 PE=1 SV=1 && PF04770:ZF-HD protein dimerisation region
T459_12828	65.4519	327.891	168.285	5.12742	1.95408	1.85551	187.209	2.979	5.95702	3.07397e-12	1.04638e-10	T459_12828	4	223388803	223390730	+	849	protein_coding	hypothetical protein && - && PF03107:C1 domain
T459_18219	69.4797	20.6871	69.3608	3741.31	873.472	1030.74	53.1759	1881.84	-5.1458	3.12161e-12	1.06135e-10	T459_18219	6	236446746	236450027	-	1566	protein_coding	hypothetical protein && sp|E9KBR8|C9B16_SOYBN Cytochrome P450 93B16 OS=Glycine max OX=3847 GN=CYP93B16 PE=1 SV=1 && PF00067:Cytochrome P450
T459_17007	250.731	472.701	362.723	55.5471	64.4845	49.171	362.052	56.4009	2.6829	3.15055e-12	1.06992e-10	T459_17007	6	196827934	196829072	-	384	protein_coding	Tobamovirus multiplication protein 2B && - && -
T459_09963	431.983	415.811	425.261	1281.86	1965.8	1594.81	424.352	1614.16	-1.9273	3.31529e-12	1.12454e-10	T459_09963	3	258179732	258187111	-	1656	protein_coding	Asparagine--tRNA ligase && sp|O48593|SYNO_ARATH Asparagine--tRNA ligase, chloroplastic/mitochondrial OS=Arabidopsis thaliana OX=3702 GN=SYNO PE=2 SV=3 && PF01336:OB-fold nucleic acid binding domain|PF00152:tRNA synthetases class II (D, K and N)
novel.3164	36.2503	559.587	814.136	3.41828	0.977039	1.85551	469.991	2.08361	7.80237	3.40607e-12	1.15398e-10	-	2	36468523	36476017	-	7420	-	- && P10978.1 RecName: Full=Retrovirus-related Pol polyprotein from transposon TNT 1-94; Includes: RecName: Full=Protease; Includes: RecName: Full=Reverse transcriptase; Includes: RecName: Full=Endonuclease && -
T459_29596	26.1808	1325.01	1209.83	2.56371	3.90815	3.71102	853.675	3.3943	7.97772	3.41036e-12	1.15407e-10	T459_29596	12	18601862	18602515	-	654	protein_coding	Costunolide synthase && sp|Q2QUC5|C71P1_ORYSJ Tryptamine 5-hydroxylase OS=Oryza sativa subsp. japonica OX=39947 GN=CYP71P1 PE=1 SV=1 && PF00067:Cytochrome P450
T459_09598	191.321	402.365	85.2796	0.85457	5.86223	4.63878	226.322	3.78519	5.91916	3.42269e-12	1.15689e-10	T459_09598	3	247286118	247287509	+	1062	protein_coding	hypothetical protein && sp|Q680C0|GDL62_ARATH GDSL esterase/lipase At4g10955 OS=Arabidopsis thaliana OX=3702 GN=At4g10955 PE=2 SV=1 && -
T459_11540	52.3615	11.3779	14.7818	590.508	510.991	488.927	26.1738	530.142	-4.33581	3.47577e-12	1.17345e-10	T459_11540	4	15227113	15237051	+	1248	protein_coding	Cell number regulator 13 && sp|B6SJQ0|CNR13_MAIZE Cell number regulator 13 OS=Zea mays OX=4577 GN=CNR13 PE=2 SV=1 && PF04749:PLAC8 family
T459_32257	99.6883	6680.91	13083	9.40027	37.1275	15.7718	6621.21	20.7665	8.3184	3.52666e-12	1.18843e-10	T459_32257	PGAv.1.6.scaffold606	1436836	1437647	-	540	protein_coding	Wound-induced protein WIN2 && sp|P09762|WIN2_SOLTU Wound-induced protein WIN2 OS=Solanum tuberosum OX=4113 GN=WIN2 PE=2 SV=1 && PF00967:Barwin family
T459_03771	0	3.10307	2.27412	251.244	82.0712	127.103	1.7924	153.472	-6.43718	3.5284e-12	1.18843e-10	T459_03771	1	298769049	298773388	+	765	protein_coding	hypothetical protein && - && -
T459_20403	16.1112	18.6184	6.82237	136.731	339.032	220.806	13.8507	232.19	-4.0599	3.56294e-12	1.19866e-10	T459_20403	7	235841206	235846848	+	840	protein_coding	putative xyloglucan endotransglucosylase/hydrolase protein 16 && sp|Q8LG58|XTH16_ARATH Probable xyloglucan endotransglucosylase/hydrolase protein 16 OS=Arabidopsis thaliana OX=3702 GN=XTH16 PE=2 SV=2 && PF00722:Glycosyl hydrolases family 16|PF06955:Xyloglucan endo-transglycosylase (XET) C-terminus
T459_26994	131.911	14.481	28.4265	2133.01	2646.8	2361.14	58.2728	2380.31	-5.35053	3.67485e-12	1.23487e-10	T459_26994	11	8602265	8604096	-	1068	protein_coding	putative galacturonosyltransferase-like 4 && sp|Q0V7R1|GATL3_ARATH Probable galacturonosyltransferase-like 3 OS=Arabidopsis thaliana OX=3702 GN=GATL3 PE=2 SV=1 && PF01501:Glycosyl transferase family 8
T459_17754	4111.39	2768.97	1411.09	252.098	326.331	304.304	2763.82	294.244	3.23181	3.70462e-12	1.24342e-10	T459_17754	6	225936329	225939649	-	1812	protein_coding	hypothetical protein && sp|Q9SU72|EDS1C_ARATH Protein EDS1 OS=Arabidopsis thaliana OX=3702 GN=EDS1 PE=1 SV=1 && PF01764:Lipase (class 3)|PF18117:Enhanced disease susceptibility 1 protein EP domain
T459_08085	29.2016	1996.31	5905.9	5.12742	6.83927	8.3498	2643.8	6.77216	8.60985	3.7298e-12	1.25042e-10	T459_08085	3	26696981	26699759	+	771	protein_coding	hypothetical protein && - && PF13419:Haloacid dehalogenase-like hydrolase
T459_19878	198.37	58.9583	54.579	1786.05	1431.36	2261.87	103.969	1826.43	-4.1335	3.766e-12	1.26108e-10	T459_19878	7	199619424	199620952	-	1410	protein_coding	hypothetical protein && sp|Q9ZU91|E133_ARATH Glucan endo-1,3-beta-glucosidase 3 OS=Arabidopsis thaliana OX=3702 GN=At2g01630 PE=2 SV=2 && PF00332:Glycosyl hydrolases family 17|PF07983:X8 domain
T459_12711	78.5423	191.356	217.179	2.56371	0	0	162.359	0.85457	7.49225	3.91673e-12	1.31003e-10	T459_12711	4	218304014	218314257	+	846	protein_coding	Alcohol dehydrogenase-like 4 && sp|Q9SK87|ADHL2_ARATH Alcohol dehydrogenase-like 2 OS=Arabidopsis thaliana OX=3702 GN=At1g22440 PE=2 SV=1 && PF08240:Alcohol dehydrogenase GroES-like domain
T459_28032	59.4102	83.7829	68.2237	2.56371	2.93112	4.63878	70.4723	3.37787	4.38699	3.9366e-12	1.31515e-10	T459_28032	11	183045853	183046938	-	1086	protein_coding	hypothetical protein && - && PF07816:Protein of unknown function (DUF1645)
T459_24183	551.81	4393.95	5726.24	51.2742	101.612	90.9201	3557.33	81.2688	5.45243	3.98663e-12	1.33032e-10	T459_24183	9	262510563	262518375	+	1503	protein_coding	Retinal dehydrogenase 1 && sp|Q56YU0|AL2C4_ARATH Aldehyde dehydrogenase family 2 member C4 OS=Arabidopsis thaliana OX=3702 GN=ALDH2C4 PE=1 SV=2 && PF00171:Aldehyde dehydrogenase family
T459_06495	104.723	92.0577	77.3202	374.302	475.818	349.764	91.367	399.961	-2.12842	4.03885e-12	1.34619e-10	T459_06495	2	158145453	158148499	-	1041	protein_coding	hypothetical protein && sp|O81755|PER48_ARATH Putative Peroxidase 48 OS=Arabidopsis thaliana OX=3702 GN=PER48 PE=3 SV=3 && PF00141:Peroxidase
T459_32917	105.73	94.1264	80.7314	335.846	413.287	346.981	93.5293	365.371	-1.96412	4.10313e-12	1.36603e-10	T459_32917	PGAv.1.6.scaffold1030	104114	111732	-	2538	protein_coding	hypothetical protein && sp|Q8LGN0|GLR27_ARATH Glutamate receptor 2.7 OS=Arabidopsis thaliana OX=3702 GN=GLR2.7 PE=2 SV=3 && PF00497:Bacterial extracellular solute-binding proteins, family 3|PF00060:Ligand-gated ion channel|PF01094:Receptor family ligand binding region
T459_00874	1416.78	4047.44	6376.64	175.187	302.882	205.034	3946.95	227.701	4.11576	4.21905e-12	1.40301e-10	T459_00874	1	21142591	21144307	+	693	protein_coding	hypothetical protein && sp|Q1G3Q4|RITF1_ARATH Protein RGF1 INDUCIBLE TRANSCRIPTION FACTOR 1 OS=Arabidopsis thaliana OX=3702 GN=RITF1 PE=1 SV=1 && PF04640:PLATZ transcription factor
T459_18194	0	0	0	73.493	108.451	196.684	0	126.21	-9.34072	4.23267e-12	1.40591e-10	T459_18194	6	235973415	235983431	-	1659	protein_coding	Protein NRT1/ PTR FAMILY 2.7 && sp|Q9M1E2|PTR37_ARATH Protein NRT1/ PTR FAMILY 2.7 OS=Arabidopsis thaliana OX=3702 GN=NPF2.7 PE=1 SV=1 && PF00854:POT family
novel.1276	8.05562	24.8246	3.41118	415.321	239.374	340.486	12.0971	331.727	-4.77087	4.24952e-12	1.40988e-10	-	10	5703700	5706131	-	1187	-	- && Q8GT75.2 RecName: Full=NEP1-interacting protein 1; AltName: Full=RING-H2 finger protein ATL26 && -
T459_11293	497.435	501.663	181.93	1.70914	17.5867	5.56653	393.676	8.28746	5.58286	4.26336e-12	1.41284e-10	T459_11293	4	5762022	5762942	+	921	protein_coding	hypothetical protein && - && PF08263:Leucine rich repeat N-terminal domain|PF13855:Leucine rich repeat
T459_26586	84.584	38.2712	32.9748	439.249	775.769	539.954	51.9433	584.991	-3.49062	4.32081e-12	1.43024e-10	T459_26586	10	232115560	232120723	-	936	protein_coding	Transcription initiation factor IIB && sp|Q9SS44|TF2B2_ARATH Transcription initiation factor IIB-2 OS=Arabidopsis thaliana OX=3702 GN=TFIIB2 PE=2 SV=1 && PF00382:Transcription factor TFIIB repeat|PF08271:TFIIB zinc-binding
T459_07265	618.269	902.993	836.877	210.224	165.12	196.684	786.046	190.676	2.04281	4.36213e-12	1.44226e-10	T459_07265	3	737503	748376	+	1455	protein_coding	hypothetical protein && sp|Q4V3D2|ASP36_ARATH Aspartic proteinase 36 OS=Arabidopsis thaliana OX=3702 GN=A36 PE=1 SV=1 && PF14541:Xylanase inhibitor C-terminal|PF14543:Xylanase inhibitor N-terminal
T459_06977	6.04172	3.10307	1.13706	150.404	100.635	75.1482	3.42728	108.729	-4.96481	4.49771e-12	1.48538e-10	T459_06977	2	166126228	166127570	-	279	protein_coding	Transcription factor PRE5 && sp|Q9FLE9|PRE1_ARATH Transcription factor PRE1 OS=Arabidopsis thaliana OX=3702 GN=PRE1 PE=1 SV=1 && -
T459_10546	1464.11	3846.77	1102.95	51.2742	145.579	110.403	2137.94	102.419	4.38462	4.61004e-12	1.52073e-10	T459_10546	3	274128950	274136516	+	1602	protein_coding	Metal transporter Nramp1 && sp|Q9SAH8|NRAM1_ARATH Metal transporter Nramp1 OS=Arabidopsis thaliana OX=3702 GN=NRAMP1 PE=1 SV=1 && PF01566:Natural resistance-associated macrophage protein
T459_31171	172.189	672.332	316.103	10.2548	11.7245	25.0494	386.875	15.6762	4.62639	4.63117e-12	1.52595e-10	T459_31171	12	242784744	242786907	+	2085	protein_coding	hypothetical protein && sp|A0A290U7C4|ROQ1_NICBE Disease resistance protein Roq1 OS=Nicotiana benthamiana OX=4100 GN=ROQ1 PE=1 SV=1 && -
T459_17030	4.02781	0	0	94.8573	355.642	513.977	1.3426	321.492	-7.86245	4.6833e-12	1.54137e-10	T459_17030	6	198064555	198065565	-	1011	protein_coding	hypothetical protein && - && -
T459_30661	65.4519	55.8552	42.0713	307.645	245.237	255.133	54.4595	269.338	-2.30366	4.71379e-12	1.54963e-10	T459_30661	12	208586352	208592751	+	1047	protein_coding	UDP-glucose 4-epimerase 1 && sp|O65781|GALE2_CYATE UDP-glucose 4-epimerase GEPI48 OS=Cyamopsis tetragonoloba OX=3832 PE=2 SV=1 && PF16363:GDP-mannose 4,6 dehydratase
T459_17651	178.231	165.497	54.579	1486.1	1379.58	1482.55	132.769	1449.41	-3.4471	4.72179e-12	1.55049e-10	T459_17651	6	224015343	224018110	-	789	protein_coding	Biotin carboxyl carrier protein of acetyl-CoA carboxylase, chloroplastic && sp|Q42533|BCCP1_ARATH Biotin carboxyl carrier protein of acetyl-CoA carboxylase 1, chloroplastic OS=Arabidopsis thaliana OX=3702 GN=BCCP1 PE=1 SV=2 && PF00364:Biotin-requiring enzyme
T459_17073	59.4102	745.771	1581.65	1.70914	4.88519	0	795.611	2.19811	8.51239	4.76471e-12	1.5628e-10	T459_17073	6	201473055	201474879	-	456	protein_coding	hypothetical protein && - && -
T459_31511	1099.59	587.514	484.388	4794.99	5756.71	4865.15	723.832	5138.95	-2.82748	4.81273e-12	1.57676e-10	T459_31511	12	250076526	250079860	-	714	protein_coding	50S ribosomal protein L6 && sp|O23049|RK6_ARATH 50S ribosomal protein L6, chloroplastic OS=Arabidopsis thaliana OX=3702 GN=RPL6 PE=2 SV=1 && PF00347:Ribosomal protein L6
novel.1528	341.357	345.475	71.6349	2.56371	8.79335	2.78327	252.822	4.71344	5.7587	4.94692e-12	1.61888e-10	-	10	230566859	230568896	-	1738	-	- && P56725.1 RecName: Full=Zeatin O-xylosyltransferase; AltName: Full=Zeatin O-beta-D-xylosyltransferase && PF00201:UDP-glucoronosyl and UDP-glucosyl transferase
T459_06880	21.146	35.1681	15.9189	176.896	192.477	177.201	24.0777	182.191	-2.91541	4.97021e-12	1.62396e-10	T459_06880	2	164877888	164878346	+	459	protein_coding	hypothetical protein && - && -
T459_01358	690.77	653.713	493.485	159.805	121.153	103.909	612.656	128.289	2.25495	4.97373e-12	1.62396e-10	T459_01358	1	57190164	57194655	+	906	protein_coding	hypothetical protein && sp|Q8LG03|FB345_ARATH F-box protein At4g00755 OS=Arabidopsis thaliana OX=3702 GN=At4g00755 PE=2 SV=1 && -
T459_06270	2020.95	1810.12	1314.44	463.177	435.759	449.961	1715.17	449.633	1.93161	5.00683e-12	1.63292e-10	T459_06270	2	154361707	154362909	-	1203	protein_coding	hypothetical protein && sp|Q9NXE8|CWC25_HUMAN Pre-mRNA-splicing factor CWC25 homolog OS=Homo sapiens OX=9606 GN=CWC25 PE=1 SV=1 && PF10197:N-terminal domain of CBF1 interacting co-repressor CIR|PF12542:Pre-mRNA splicing factor
T459_25248	1308.03	1293.98	1071.11	330.719	393.747	277.399	1224.37	333.955	1.87468	5.02556e-12	1.63717e-10	T459_25248	10	76351954	76354833	+	1020	protein_coding	ADP-glucose phosphorylase && sp|Q9FK51|AGLUP_ARATH ADP-glucose phosphorylase OS=Arabidopsis thaliana OX=3702 GN=At5g18200 PE=1 SV=1 && PF01087:Galactose-1-phosphate uridyl transferase, N-terminal domain
T459_31488	152.05	3679.21	1544.13	1.70914	19.5408	5.56653	1791.79	8.93882	7.65388	5.13497e-12	1.67092e-10	T459_31488	12	249559545	249560678	+	1134	protein_coding	Omega-6 fatty acid desaturase, endoplasmic reticulum && sp|Q8GZC3|FAD2_VERFO Delta(12)-fatty-acid desaturase FAD2 OS=Vernicia fordii OX=73154 GN=FAD2 PE=1 SV=1 && PF00487:Fatty acid desaturase|PF11960:Domain of unknown function (DUF3474)
T459_09309	414.865	440.636	242.194	2.56371	21.4948	4.63878	365.898	9.56578	5.27006	5.17494e-12	1.68203e-10	T459_09309	3	225162775	225165153	-	2379	protein_coding	hypothetical protein && sp|Q7FAZ3|LERK1_ORYSJ G-type lectin S-receptor-like serine/threonine-protein kinase LECRK1 OS=Oryza sativa subsp. japonica OX=39947 GN=LECRK1 PE=2 SV=1 && PF00954:S-locus glycoprotein domain|PF00069:Protein kinase domain|PF01453:D-mannose binding lectin
T459_19037	16.1112	3.10307	2.27412	297.39	188.568	223.589	7.16281	236.516	-5.03032	5.18715e-12	1.6841e-10	T459_19037	7	22139784	22141055	-	1272	protein_coding	Reticuline oxidase-like protein && sp|Q9SVG3|BBE21_ARATH Berberine bridge enzyme-like 21 OS=Arabidopsis thaliana OX=3702 GN=At4g20840 PE=2 SV=1 && PF08031:Berberine and berberine like|PF01565:FAD binding domain
T459_32275	196.356	561.655	1848.86	8.5457	24.426	12.9886	868.958	15.3201	5.8292	5.28679e-12	1.71452e-10	T459_32275	PGAv.1.6.scaffold675	308553	310573	+	714	protein_coding	hypothetical protein && - && -
T459_22923	689.763	429.258	217.179	30.7645	15.6326	36.1825	445.4	27.5265	4.01452	5.32314e-12	1.72436e-10	T459_22923	9	29366825	29367316	-	492	protein_coding	Calcium-binding protein CP1 [Source:Projected from Arabidopsis thaliana (AT5G49480) UniProtKB/Swiss-Prot;Acc:Q9FDX6] && sp|Q9FDX6|CP1_ARATH Calcium-binding protein CP1 OS=Arabidopsis thaliana OX=3702 GN=CP1 PE=2 SV=1 && PF13499:EF-hand domain pair
T459_09789	2003.84	2878.61	2351.44	652.892	532.486	699.528	2411.3	628.302	1.94013	5.36573e-12	1.73621e-10	T459_09789	3	253155150	253159272	-	1194	protein_coding	hypothetical protein && sp|Q9LFL3|TOL1_ARATH TOM1-like protein 1 OS=Arabidopsis thaliana OX=3702 GN=TOL1 PE=1 SV=1 && PF00790:VHS domain|PF03127:GAT domain
T459_05891	27.1877	6.20614	0	1592.92	806.057	1394.42	11.1313	1264.46	-6.81969	5.40411e-12	1.74666e-10	T459_05891	2	148341951	148346061	+	1644	protein_coding	L-ascorbate oxidase-like protein && sp|Q00624|ASOL_BRANA L-ascorbate oxidase homolog OS=Brassica napus OX=3708 GN=Bp10 PE=2 SV=1 && PF00394:Multicopper oxidase|PF07732:Multicopper oxidase|PF07731:Multicopper oxidase
T459_25508	105.73	100.333	31.8377	1157.09	793.355	908.273	79.3001	952.905	-3.58488	5.44238e-12	1.75706e-10	T459_25508	10	144500656	144508199	+	1464	protein_coding	Auxin transporter-like protein 1 && sp|Q9FEL7|LAX2_MEDTR Auxin transporter-like protein 2 OS=Medicago truncatula OX=3880 GN=LAX2 PE=2 SV=1 && PF01490:Transmembrane amino acid transporter protein
T459_11938	10.0695	1.03436	0	314.482	222.765	254.205	3.70129	263.817	-6.12885	5.51256e-12	1.77772e-10	T459_11938	4	91764255	91765735	+	600	protein_coding	hypothetical protein && - && -
T459_15198	39.2712	83.7829	36.386	403.357	1326.82	988.988	53.1467	906.388	-4.09108	5.59179e-12	1.80126e-10	T459_15198	5	227032302	227032481	-	180	protein_coding	hypothetical protein && - && -
T459_05010	749.173	36970	164726	0	0	0	67481.7	0	18.6075	5.79013e-12	1.86265e-10	T459_05010	2	124897594	124899195	+	1602	protein_coding	hypothetical protein && sp|Q8GTB6|THCAS_CANSA Tetrahydrocannabinolic acid synthase OS=Cannabis sativa OX=3483 GN=THCAS PE=1 SV=1 && PF01565:FAD binding domain|PF08031:Berberine and berberine like
T459_27322	234.62	146.879	112.569	986.174	1128.48	910.128	164.689	1008.26	-2.61281	5.7953e-12	1.86265e-10	T459_27322	11	28500799	28503846	+	996	protein_coding	hypothetical protein && - && PF02517:CPBP intramembrane metalloprotease
T459_27737	1283.86	759.218	960.817	227.316	223.742	183.696	1001.3	211.584	2.24257	5.89129e-12	1.89139e-10	T459_27737	11	87947608	87948996	+	672	protein_coding	REF/SRPP-like protein && sp|Q9FYF7|Y1736_ARATH REF/SRPP-like protein At1g67360 OS=Arabidopsis thaliana OX=3702 GN=At1g67360 PE=2 SV=1 && PF05755:Rubber elongation factor protein (REF)
T459_24857	0	0	0	185.442	89.8875	78.8592	0	118.063	-9.24545	5.93358e-12	1.90284e-10	T459_24857	10	8848419	8854274	+	939	protein_coding	hypothetical protein && sp|Q5Z5I4|GLK1_ORYSJ Probable transcription factor GLK1 OS=Oryza sativa subsp. japonica OX=39947 GN=GLK1 PE=2 SV=1 && PF00249:Myb-like DNA-binding domain
T459_31800	213.474	157.222	125.077	13.6731	17.5867	25.0494	165.258	18.7697	3.14155	6.02321e-12	1.92944e-10	T459_31800	PGAv.1.6.scaffold322	2248217	2250309	-	750	protein_coding	putative NAD(P)H dehydrogenase (quinone) FQR1-like 2 && sp|O23207|FQRL2_ARATH Probable NAD(P)H dehydrogenase (quinone) FQR1-like 2 OS=Arabidopsis thaliana OX=3702 GN=At4g36750 PE=1 SV=1 && PF03358:NADPH-dependent FMN reductase
T459_06739	634.38	431.327	311.555	76.9113	48.8519	49.171	459.087	58.3114	2.97544	6.08058e-12	1.94565e-10	T459_06739	2	162458808	162464600	+	1344	protein_coding	COBRA-like protein 1 && sp|Q94KT8|COBRA_ARATH Protein COBRA OS=Arabidopsis thaliana OX=3702 GN=COB PE=2 SV=1 && PF04833:COBRA-like protein
T459_01211	33.2294	33.0994	38.6601	293.972	239.374	162.357	34.9963	231.901	-2.72992	6.10242e-12	1.95047e-10	T459_01211	1	45102198	45107695	+	1470	protein_coding	Cryptochrome DASH, chloroplastic/mitochondrial && sp|Q38JU2|CRYD_SOLLC Cryptochrome DASH, chloroplastic/mitochondrial OS=Solanum lycopersicum OX=4081 GN=CRYD PE=2 SV=2 && PF03441:FAD binding domain of DNA photolyase|PF00875:DNA photolyase
T459_06920	0	0	0	95.7119	69.3697	113.186	0	92.7559	-8.89706	6.20683e-12	1.98165e-10	T459_06920	2	165462116	165463315	-	612	protein_coding	hypothetical protein && - && -
T459_09552	232.606	231.696	502.581	35.0374	17.5867	15.7718	322.294	22.7986	3.81645	6.30245e-12	2.00994e-10	T459_09552	3	243869066	243873482	+	1551	protein_coding	RNA polymerase sigma factor sigE, chloroplastic/mitochondrial && sp|Q9ZNX9|SIGE_ARATH RNA polymerase sigma factor sigE, chloroplastic/mitochondrial OS=Arabidopsis thaliana OX=3702 GN=SIGE PE=1 SV=1 && PF04539:Sigma-70 region 3|PF04542:Sigma-70 region 2|PF04545:Sigma-70, region 4
T459_33042	695.804	1094.35	1258.73	169.205	90.8646	74.2205	1016.29	111.43	3.18772	6.36904e-12	2.02893e-10	T459_33042	PGAv.1.6.scaffold1041	410353	412403	+	1233	protein_coding	ABSCISIC ACID-INSENSITIVE 5-like protein 7 && sp|Q9M7Q2|AI5L7_ARATH ABSCISIC ACID-INSENSITIVE 5-like protein 7 OS=Arabidopsis thaliana OX=3702 GN=ABF4 PE=1 SV=1 && PF00170:bZIP transcription factor
T459_30117	192.328	195.493	242.194	0.85457	0	8.3498	210.005	3.06812	6.09821	6.43379e-12	2.0473e-10	T459_30117	12	67983104	67986547	+	1824	protein_coding	hypothetical protein && sp|Q84JR9|TTL4_ARATH TPR repeat-containing thioredoxin TTL4 OS=Arabidopsis thaliana OX=3702 GN=TTL4 PE=2 SV=1 && PF00515:Tetratricopeptide repeat
novel.1061	33.2294	559.587	395.697	1.70914	0.977039	1.85551	329.505	1.5139	7.75889	6.46142e-12	2.05382e-10	-	10	115826559	115830507	+	1549	-	- && - && -
T459_02411	427.955	109.642	87.5537	0.85457	2.93112	3.71102	208.383	2.4989	6.39619	6.77021e-12	2.1496e-10	T459_02411	1	193717168	193720094	-	978	protein_coding	Galactinol synthase 3 && sp|O22893|GOLS1_ARATH Galactinol synthase 1 OS=Arabidopsis thaliana OX=3702 GN=GOLS1 PE=1 SV=1 && PF01501:Glycosyl transferase family 8
T459_23071	485.351	1525.68	1291.7	9.40027	60.5764	32.4714	1100.91	34.1494	5.01389	6.91155e-12	2.19206e-10	T459_23071	9	48846224	48847413	-	672	protein_coding	putative glutathione S-transferase && sp|Q03662|GSTX1_TOBAC Probable glutathione S-transferase OS=Nicotiana tabacum OX=4097 PE=2 SV=1 && PF02798:Glutathione S-transferase, N-terminal domain|PF00043:Glutathione S-transferase, C-terminal domain
T459_14365	138.959	923.68	1363.34	1.70914	5.86223	16.6996	808.659	8.09032	6.64674	6.98972e-12	2.21441e-10	T459_14365	5	41469615	41470064	-	450	protein_coding	hypothetical protein && - && -
T459_20025	376.6	846.103	1438.38	1.70914	27.3571	14.8441	887.029	14.6368	5.92747	6.99964e-12	2.21512e-10	T459_20025	7	215812696	215815822	-	1992	protein_coding	hypothetical protein && sp|O81905|SD18_ARATH Receptor-like serine/threonine-protein kinase SD1-8 OS=Arabidopsis thaliana OX=3702 GN=SD18 PE=1 SV=1 && PF00954:S-locus glycoprotein domain|PF01453:D-mannose binding lectin|PF08276:PAN-like domain|PF00069:Protein kinase domain
T459_11184	112.779	159.291	52.3048	0.85457	1.95408	2.78327	108.125	1.86397	5.87375	7.05153e-12	2.22909e-10	T459_11184	4	2285692	2297781	+	2409	protein_coding	hypothetical protein && - && PF13855:Leucine rich repeat
novel.5416	53.3685	232.73	129.625	0	0	0	138.575	0	9.67992	7.42143e-12	2.34345e-10	-	6	3557795	3562662	+	791	-	- && - && -
T459_03020	27.1877	412.708	1411.09	0	0	0	616.996	0	11.8345	7.43787e-12	2.34607e-10	T459_03020	1	243236842	243237084	-	243	protein_coding	hypothetical protein && - && -
T459_16828	2430.78	2538.31	3098.49	716.13	925.256	783.026	2689.2	808.137	1.73463	7.60272e-12	2.39544e-10	T459_16828	6	181247208	181254058	+	1230	protein_coding	hypothetical protein && sp|A7S4N4|SERIC_NEMVE Probable serine incorporator OS=Nematostella vectensis OX=45351 GN=serinc PE=3 SV=1 && PF03348:Serine incorporator (Serinc)
T459_13404	113.786	82.7485	64.8125	419.594	403.517	422.129	87.1156	415.08	-2.25013	7.89575e-12	2.48505e-10	T459_13404	4	237879989	237885670	+	1044	protein_coding	hypothetical protein && - && PF04751:Protein of unknown function (DUF615)
novel.7967	1649.39	1980.79	1911.4	664.001	561.797	664.273	1847.19	630.024	1.55162	7.91239e-12	2.48756e-10	-	PGAv.1.6.scaffold1544	122842	128298	+	2117	-	- && - && -
T459_15876	0	3.10307	5.68531	116.222	110.405	81.6425	2.92946	102.756	-5.16772	7.97441e-12	2.50433e-10	T459_15876	6	5806585	5807229	+	645	protein_coding	hypothetical protein && sp|Q6L400|R1B16_SOLDE Putative late blight resistance protein homolog R1B-16 OS=Solanum demissum OX=50514 GN=R1B-16 PE=3 SV=1 && -
T459_17992	278.926	341.338	335.433	889.608	991.694	1052.07	318.566	977.792	-1.61817	7.99246e-12	2.50726e-10	T459_17992	6	231733315	231737560	-	783	protein_coding	Biotin synthase && sp|P54967|BIOB_ARATH Biotin synthase, mitochondrial OS=Arabidopsis thaliana OX=3702 GN=BIO2 PE=1 SV=1 && PF04055:Radical SAM superfamily|PF06968:Biotin and Thiamin Synthesis associated domain
T459_28906	214.481	170.669	88.6908	11.1094	7.81631	14.8441	157.947	11.2566	3.80924	8.12284e-12	2.54539e-10	T459_28906	11	265670717	265671243	+	462	protein_coding	Glutaredoxin-C6 && sp|Q8L9S3|GRXC6_ARATH Glutaredoxin-C6 OS=Arabidopsis thaliana OX=3702 GN=GRXC6 PE=2 SV=2 && -
T459_02745	39.2712	32.065	10.2336	265.771	1122.62	1000.12	27.1899	796.17	-4.86833	8.16193e-12	2.55486e-10	T459_02745	1	210486316	210489733	-	1200	protein_coding	hypothetical protein && sp|Q8VYZ3|PME53_ARATH Probable pectinesterase 53 OS=Arabidopsis thaliana OX=3702 GN=PME53 PE=2 SV=1 && PF01095:Pectinesterase
T459_17721	2837.59	1572.22	1440.66	87.1662	212.017	222.661	1950.16	173.948	3.4876	8.28631e-12	2.59098e-10	T459_17721	6	225408545	225415017	+	2781	protein_coding	ABC transporter A family member 2 && sp|Q84K47|AB2A_ARATH ABC transporter A family member 2 OS=Arabidopsis thaliana OX=3702 GN=ABCA2 PE=2 SV=1 && PF00005:ABC transporter|PF12698:ABC-2 family transporter protein
T459_30555	81.5632	113.779	67.0866	402.503	450.415	389.657	87.4763	414.192	-2.24178	8.51502e-12	2.65961e-10	T459_30555	12	188368684	188369638	-	231	protein_coding	hypothetical protein && sp|Q9LIR4|ILVD_ARATH Dihydroxy-acid dehydratase, chloroplastic OS=Arabidopsis thaliana OX=3702 GN=DHAD PE=1 SV=1 && -
T459_06413	59.4102	51.7178	85.2796	609.309	372.252	359.969	65.4692	447.177	-2.77424	8.62335e-12	2.69052e-10	T459_06413	2	156709903	156711115	+	936	protein_coding	GATA transcription factor 5 [Source:Projected from Arabidopsis thaliana (AT5G66320) UniProtKB/Swiss-Prot;Acc:Q9FH57] && sp|Q9FH57|GATA5_ARATH GATA transcription factor 5 OS=Arabidopsis thaliana OX=3702 GN=GATA5 PE=2 SV=1 && PF00320:GATA zinc finger
T459_17197	645.457	654.748	697.019	246.971	256.961	252.35	665.741	252.094	1.40101	8.67562e-12	2.7039e-10	T459_17197	6	206672071	206674208	-	975	protein_coding	Protein disulfide-isomerase 5-2 && sp|Q94F09|PDI52_ARATH Protein disulfide-isomerase 5-2 OS=Arabidopsis thaliana OX=3702 GN=PDIL5-2 PE=1 SV=1 && PF13848:Thioredoxin-like domain
T459_10851	21.146	28.962	32.9748	860.552	203.224	439.756	27.6943	501.177	-4.17954	8.92507e-12	2.77864e-10	T459_10851	3	279474922	279479816	+	1899	protein_coding	hypothetical protein && - && PF12697:Alpha/beta hydrolase family
T459_31550	247.71	1464.65	1196.19	19.6551	41.0356	42.6768	969.516	34.4558	4.81591	8.97555e-12	2.79134e-10	T459_31550	12	250426227	250429195	-	2205	protein_coding	hypothetical protein && sp|Q43068|C82A1_PEA Cytochrome P450 82A1 (Fragment) OS=Pisum sativum OX=3888 GN=CYP82A1 PE=2 SV=2 && PF00067:Cytochrome P450
T459_02490	392.712	1057.11	712.938	0	14.6556	1.85551	720.92	5.5037	7.0494	8.99396e-12	2.79405e-10	T459_02490	1	197379414	197381526	+	666	protein_coding	putative glutathione S-transferase && sp|Q03663|GSTX2_TOBAC Probable glutathione S-transferase OS=Nicotiana tabacum OX=4097 PE=2 SV=1 && PF00043:Glutathione S-transferase, C-terminal domain|PF02798:Glutathione S-transferase, N-terminal domain
T459_10096	56.3894	152.05	205.808	2.56371	5.86223	3.71102	138.083	4.04565	5.10368	9.03031e-12	2.80232e-10	T459_10096	3	263325783	263327258	-	609	protein_coding	High-affinity nitrate transporter 3.2 && sp|Q9SB67|NRT32_ARATH High-affinity nitrate transporter 3.2 OS=Arabidopsis thaliana OX=3702 GN=NRT3.2 PE=2 SV=1 && PF16974:High-affinity nitrate transporter accessory
T459_04512	4256.39	6202	7716.1	646.055	1178.31	998.265	6058.16	940.876	2.68694	9.35677e-12	2.9005e-10	T459_04512	2	81802182	81807931	-	2697	protein_coding	Glycine-rich domain-containing protein 2 && sp|Q9ZQ47|GRDP1_ARATH Glycine-rich domain-containing protein 1 OS=Arabidopsis thaliana OX=3702 GN=GRDP1 PE=2 SV=1 && PF07173:Glycine-rich domain-containing protein-like
T459_13674	528.65	5469.68	2901.78	0	16.6097	20.4106	2966.7	12.3401	7.91285	9.48031e-12	2.93563e-10	T459_13674	5	1880004	1882418	-	729	protein_coding	hypothetical protein && sp|O22230|HSFB3_ARATH Heat stress transcription factor B-3 OS=Arabidopsis thaliana OX=3702 GN=HSFB3 PE=1 SV=1 && PF00447:HSF-type DNA-binding
T459_18331	95.6605	51.7178	73.909	1.70914	2.93112	2.78327	73.7624	2.47451	4.90937	9.81526e-12	3.03609e-10	T459_18331	6	238241942	238242310	+	369	protein_coding	Protein EARLY FLOWERING 4 && sp|O80877|EF4L1_ARATH Protein ELF4-LIKE 1 OS=Arabidopsis thaliana OX=3702 GN=EFL1 PE=2 SV=1 && PF07011:Early Flowering 4 domain
T459_04178	577.991	2754.49	975.599	31.6191	84.0253	52.8821	1436.03	56.1755	4.6774	9.89263e-12	3.05674e-10	T459_04178	2	16724170	16727191	-	1815	protein_coding	3-hydroxy-3-methylglutaryl-coenzyme A reductase 2 && sp|Q9XEL8|HMDH2_CAPAN 3-hydroxy-3-methylglutaryl-coenzyme A reductase 2 OS=Capsicum annuum OX=4072 GN=HMGR2 PE=2 SV=1 && PF00368:Hydroxymethylglutaryl-coenzyme A reductase
T459_01953	952.577	619.579	603.78	111.949	167.074	118.753	725.312	132.592	2.45271	9.90556e-12	3.05745e-10	T459_01953	1	110193061	110223805	+	3378	protein_coding	hypothetical protein && sp|F4IY03|DIOX1_ARATH Probable 2-oxoglutarate-dependent dioxygenase At3g49630 OS=Arabidopsis thaliana OX=3702 GN=At3g49630 PE=3 SV=1 && PF03171:2OG-Fe(II) oxygenase superfamily|PF14226:non-haem dioxygenase in morphine synthesis N-terminal
T459_06056	291.009	595.789	719.76	38.4557	65.4616	61.2319	535.52	55.0497	3.28343	9.93721e-12	3.06394e-10	T459_06056	2	150505360	150506139	+	780	protein_coding	hypothetical protein && sp|Q8LD98|NHL6_ARATH NDR1/HIN1-like protein 6 OS=Arabidopsis thaliana OX=3702 GN=NHL6 PE=1 SV=1 && PF03168:Late embryogenesis abundant protein
T459_16317	2103.52	1035.39	1425.88	7827.01	12195.4	9067.88	1521.6	9696.76	-2.67186	1.00506e-11	3.0956e-10	T459_16317	6	55073805	55075801	-	1314	protein_coding	Omega-3 fatty acid desaturase, chloroplastic && sp|P48620|FAD3C_SESIN Omega-3 fatty acid desaturase, chloroplastic OS=Sesamum indicum OX=4182 GN=FAD7 PE=2 SV=1 && PF11960:Domain of unknown function (DUF3474)|PF00487:Fatty acid desaturase
T459_08079	1340.25	678.538	1658.97	172.623	175.867	152.152	1225.92	166.881	2.87687	1.01018e-11	3.10804e-10	T459_08079	3	26396047	26397756	-	1710	protein_coding	Heat shock 70 kDa protein 8 && sp|Q9SKY8|HSP7H_ARATH Heat shock 70 kDa protein 8 OS=Arabidopsis thaliana OX=3702 GN=HSP70-8 PE=1 SV=1 && PF00012:Hsp70 protein
T459_19852	3100.41	3513.71	2615.24	1041.72	908.646	1015.89	3076.45	988.753	1.63755	1.03289e-11	3.17451e-10	T459_19852	7	197113310	197116886	-	1185	protein_coding	Plant UBX domain-containing protein 5 && sp|Q8RWU7|PUX4_ARATH Plant UBX domain-containing protein 4 OS=Arabidopsis thaliana OX=3702 GN=PUX4 PE=1 SV=1 && PF08059:SEP domain|PF00789:UBX domain|PF14555:UBA-like domain
T459_28736	3.02086	1.03436	0	82.0387	77.186	105.764	1.35174	88.3296	-5.98121	1.03893e-11	3.18966e-10	T459_28736	11	262081827	262082198	+	372	protein_coding	hypothetical protein && sp|Q9ZUZ3|SAU32_ARATH Auxin-responsive protein SAUR32 OS=Arabidopsis thaliana OX=3702 GN=SAUR32 PE=2 SV=1 && PF02519:Auxin responsive protein
T459_21630	31.2155	44.4773	32.9748	259.789	166.097	255.133	36.2225	227.006	-2.64772	1.05334e-11	3.23048e-10	T459_21630	8	106311018	106315188	-	768	protein_coding	hypothetical protein && - && PF02230:Phospholipase/Carboxylesterase
novel.2805	4593.72	4351.54	2817.64	867.389	967.268	978.782	3920.96	937.813	2.06395	1.06862e-11	3.27384e-10	-	12	249256199	249259110	-	1786	-	- && Q94CD1.1 RecName: Full=Omega-hydroxypalmitate O-feruloyl transferase; AltName: Full=Omega-hydroxyacid hydroxycinnamoyltransferase; AltName: Full=Protein ALIPHATIC SUBERIN FERULOYL TRANSFERASE && PF02458:Transferase family
T459_00027	0	2.06871	0	462.323	93.7957	296.882	0.689571	284.333	-8.66334	1.07819e-11	3.29964e-10	T459_00027	1	374820	377351	+	1449	protein_coding	hypothetical protein && sp|Q9MAM4|IQD18_ARATH Protein IQ-DOMAIN 18 OS=Arabidopsis thaliana OX=3702 GN=IQD18 PE=1 SV=1 && PF13178:Protein of unknown function (DUF4005)
T459_13378	118.82	29.9963	37.523	1150.25	786.516	1410.19	62.1133	1115.65	-4.16505	1.10277e-11	3.37129e-10	T459_13378	4	237436097	237440773	-	1596	protein_coding	Endoglucanase 24 && sp|Q8LCP6|GUN10_ARATH Endoglucanase 10 OS=Arabidopsis thaliana OX=3702 GN=At1g75680 PE=2 SV=2 && PF00759:Glycosyl hydrolase family 9
T459_22622	4.02781	20.6871	25.0154	454.631	267.709	297.81	16.5768	340.05	-4.36516	1.15419e-11	3.5223e-10	T459_22622	9	7806360	7810642	-	660	protein_coding	Cytokinin riboside 5'-monophosphate phosphoribohydrolase LOG1 && sp|Q8L8B8|LOG3_ARATH Cytokinin riboside 5'-monophosphate phosphoribohydrolase LOG3 OS=Arabidopsis thaliana OX=3702 GN=LOG3 PE=1 SV=1 && PF03641:Possible lysine decarboxylase
T459_13475	9.06257	5.17178	6.82237	204.242	73.2779	137.308	7.01891	138.276	-4.299	1.15461e-11	3.5223e-10	T459_13475	4	238991599	238993182	-	948	protein_coding	hypothetical protein && - && PF03087:Arabidopsis protein of unknown function
T459_20150	60.4172	70.3362	77.3202	5.98199	5.86223	5.56653	69.3579	5.80359	3.57765	1.16396e-11	3.54705e-10	T459_20150	7	223441299	223444112	+	2814	protein_coding	hypothetical protein && sp|Q6JN47|EIX1_SOLLC Receptor-like protein EIX1 OS=Solanum lycopersicum OX=4081 GN=EIX1 PE=2 SV=2 && PF08263:Leucine rich repeat N-terminal domain|PF13855:Leucine rich repeat
T459_11337	0	0	1.13706	288.845	85.9794	441.612	0.37902	272.145	-9.48793	1.16739e-11	3.55375e-10	T459_11337	4	7985802	8006510	-	1368	protein_coding	Beta-glucosidase 46 && sp|Q7XSK0|BGL18_ORYSJ Beta-glucosidase 18 OS=Oryza sativa subsp. japonica OX=39947 GN=BGLU18 PE=1 SV=2 && PF00232:Glycosyl hydrolase family 1
T459_03292	33.2294	81.7141	28.4265	767.404	453.346	519.543	47.79	580.098	-3.60011	1.19209e-11	3.6251e-10	T459_03292	1	253806688	253807819	+	783	protein_coding	GATA transcription factor 2 && sp|O49743|GATA4_ARATH GATA transcription factor 4 OS=Arabidopsis thaliana OX=3702 GN=GATA4 PE=2 SV=1 && PF00320:GATA zinc finger
novel.611	22.153	8.27485	12.5077	250.389	142.648	152.152	14.3118	181.73	-3.66325	1.21181e-11	3.67966e-10	-	1	59473724	59478563	-	4177	-	- && P93290.1 RecName: Full=Uncharacterized mitochondrial protein AtMg00240; AltName: Full=ORF111a && -
T459_07575	135.939	162.394	164.874	29.91	26.38	16.6996	154.402	24.3299	2.66353	1.21258e-11	3.67966e-10	T459_07575	3	8592839	8596391	-	2067	protein_coding	hypothetical protein && sp|Q8H111|NLP1_ARATH Protein NLP1 OS=Arabidopsis thaliana OX=3702 GN=NLP1 PE=2 SV=1 && PF02042:RWP-RK domain
T459_26828	407.816	493.388	2001.23	29.91	47.8749	26.9049	967.477	34.8966	4.79395	1.22051e-11	3.69982e-10	T459_26828	11	3066281	3069177	+	495	protein_coding	hypothetical protein && - && PF00582:Universal stress protein family
T459_11452	127.883	349.612	172.833	5.98199	13.6785	15.7718	216.776	11.8108	4.2039	1.23613e-11	3.74066e-10	T459_11452	4	12013876	12014504	-	555	protein_coding	hypothetical protein && sp|Q9M9E0|LRKS1_ARATH L-type lectin-domain containing receptor kinase S.1 OS=Arabidopsis thaliana OX=3702 GN=LECRKS1 PE=1 SV=1 && PF00069:Protein kinase domain
T459_18284	224.55	281.345	194.438	21.3643	34.1963	43.6045	233.444	33.055	2.8234	1.23658e-11	3.74066e-10	T459_18284	6	237498825	237500396	-	648	protein_coding	Ras-related protein RABA2c && sp|Q40523|RB11A_TOBAC Ras-related protein Rab11A OS=Nicotiana tabacum OX=4097 GN=RAB11A PE=2 SV=1 && PF00071:Ras family
T459_31487	753.201	9271.97	2316.19	0.85457	40.0586	12.9886	4113.79	17.9672	7.84247	1.25348e-11	3.78779e-10	T459_31487	12	249550839	249551996	-	1158	protein_coding	Omega-6 fatty acid desaturase, endoplasmic reticulum && sp|Q84VT2|FAD12_PUNGR Delta(12)-acyl-lipid-desaturase OS=Punica granatum OX=22663 GN=FAD12 PE=2 SV=2 && PF00487:Fatty acid desaturase|PF11960:Domain of unknown function (DUF3474)
T459_20038	2048.14	2463.84	2868.81	800.732	714.215	657.779	2460.26	724.242	1.76407	1.2577e-11	3.79296e-10	T459_20038	7	216126833	216130368	+	2058	protein_coding	hypothetical protein && - && PF13855:Leucine rich repeat
novel.6346	160.105	89.989	156.914	4.27285	13.6785	5.56653	135.67	7.83931	4.12649	1.25906e-11	3.79296e-10	-	7	223476884	223482539	+	5656	-	- && P10978.1 RecName: Full=Retrovirus-related Pol polyprotein from transposon TNT 1-94; Includes: RecName: Full=Protease; Includes: RecName: Full=Reverse transcriptase; Includes: RecName: Full=Endonuclease && -
T459_12638	19.1321	11.3779	3.41118	164.077	172.936	236.578	11.3071	191.197	-4.06726	1.25914e-11	3.79296e-10	T459_12638	4	213117083	213118277	-	993	protein_coding	hypothetical protein && - && -
T459_22887	70007.4	88815	87068.2	29562.1	29023.9	30354.3	81963.5	29646.8	1.4671	1.27663e-11	3.84163e-10	T459_22887	9	26178702	26182212	-	1953	protein_coding	Heat shock cognate 70 kDa protein && sp|P27322|HSP72_SOLLC Heat shock cognate 70 kDa protein 2 OS=Solanum lycopersicum OX=4081 GN=HSC-2 PE=2 SV=1 && PF00012:Hsp70 protein
T459_32613	13.0904	5.17178	5.68531	1201.53	64.4845	1225.57	7.98249	830.525	-6.69744	1.2853e-11	3.86368e-10	T459_32613	PGAv.1.6.scaffold929	71234	72372	+	636	protein_coding	hypothetical protein && sp|P80691|LSPI_CARPA Latex serine proteinase inhibitor OS=Carica papaya OX=3649 PE=1 SV=1 && PF00197:Trypsin and protease inhibitor
novel.7749	180.245	286.517	443.454	9.40027	30.2882	15.7718	303.405	18.4868	4.04258	1.29067e-11	3.87578e-10	-	PGAv.1.6.scaffold1076	89840	90476	+	637	-	- && - && -
T459_09548	0	0	0	381.993	53.7371	164.213	0	199.981	-10.0055	1.2986e-11	3.89553e-10	T459_09548	3	243716055	243719056	-	1104	protein_coding	Transcription factor SPEECHLESS && sp|Q700C7|SPCH_ARATH Transcription factor SPEECHLESS OS=Arabidopsis thaliana OX=3702 GN=SPCH PE=1 SV=1 && PF00010:Helix-loop-helix DNA-binding domain
T459_26796	1156.99	961.951	1224.62	109.385	243.283	179.057	1114.52	177.241	2.65371	1.32879e-11	3.98194e-10	T459_26796	11	2593777	2596790	+	1989	protein_coding	hypothetical protein && sp|Q9C6K9|LRL11_ARATH LEAF RUST 10 DISEASE-RESISTANCE LOCUS RECEPTOR-LIKE PROTEIN KINASE-like 1.1 OS=Arabidopsis thaliana OX=3702 GN=LRK10L-1.1 PE=2 SV=1 && PF00069:Protein kinase domain|PF14380:Wall-associated receptor kinase C-terminal
T459_10609	1043.2	5872.04	4047.94	200.824	211.04	180.912	3654.39	197.592	4.20903	1.33315e-11	3.99085e-10	T459_10609	3	275269173	275274169	+	1308	protein_coding	Rosmarinate synthase && sp|Q8GSM7|HST_TOBAC Shikimate O-hydroxycinnamoyltransferase OS=Nicotiana tabacum OX=4097 GN=HST PE=1 SV=1 && PF02458:Transferase family
T459_33430	7031.55	3217.88	1376.98	21.3643	142.648	102.053	3875.47	88.6883	5.45048	1.33809e-11	4.00149e-10	T459_33430	PGAv.1.6.scaffold1190	194399	200238	+	1554	protein_coding	Cytochrome && sp|H2DH21|C7A29_PANGI Cytochrome P450 CYP72A219 OS=Panax ginseng OX=4054 PE=2 SV=1 && PF00067:Cytochrome P450
T459_34024	163.126	69.3019	128.488	951.991	713.238	842.402	120.305	835.877	-2.79658	1.34663e-11	4.02285e-10	T459_34024	PGAv.1.6.scaffold1402	501117	505056	+	1428	protein_coding	hypothetical protein && sp|Q8W4K5|VAB_ARATH VAN3-binding protein OS=Arabidopsis thaliana OX=3702 GN=VAB PE=1 SV=1 && PF05703:Auxin canalisation|PF08458:Plant pleckstrin homology-like region
T459_30927	797.507	555.449	934.665	168.35	178.798	173.49	762.54	173.546	2.13543	1.35636e-11	4.04772e-10	T459_30927	12	232425428	232432315	-	1611	protein_coding	putative E3 ubiquitin-protein ligase ARI2 && sp|Q84RR2|ARI2_ARATH Probable E3 ubiquitin-protein ligase ARI2 OS=Arabidopsis thaliana OX=3702 GN=ARI2 PE=2 SV=1 && PF01485:IBR domain, a half RING-finger domain
T459_11705	491.393	12505.4	35963	141.859	85.9794	97.4143	16319.9	108.417	7.2337	1.39659e-11	4.16345e-10	T459_11705	4	39342689	39346951	-	1143	protein_coding	hypothetical protein && sp|O81862|CHIC_ARATH Class V chitinase OS=Arabidopsis thaliana OX=3702 GN=ChiC PE=1 SV=1 && PF00704:Glycosyl hydrolases family 18
T459_09919	0	0	0	102.548	75.232	70.5094	0	82.7633	-8.73286	1.40256e-11	4.17693e-10	T459_09919	3	257210534	257211082	-	549	protein_coding	hypothetical protein && sp|Q9SB61|ZHD2_ARATH Zinc-finger homeodomain protein 2 OS=Arabidopsis thaliana OX=3702 GN=ZHD1 PE=1 SV=1 && PF04770:ZF-HD protein dimerisation region
T459_10037	328.267	235.833	175.107	1108.38	1623.84	1362.87	246.402	1365.03	-2.46899	1.40545e-11	4.18122e-10	T459_10037	3	261079660	261088794	+	1671	protein_coding	Nucleic acid-binding, OB-fold-like protein [Source:Projected from Arabidopsis thaliana (AT3G48500) TAIR;Acc:AT3G48500] && sp|F4JF21|PTA10_ARATH Protein PLASTID TRANSCRIPTIONALLY ACTIVE 10 OS=Arabidopsis thaliana OX=3702 GN=PTAC10 PE=1 SV=1 && -
T459_31120	59.4102	52.7522	75.0461	252.953	369.321	295.026	62.4028	305.767	-2.29415	1.44114e-11	4.28297e-10	T459_31120	12	241655602	241656547	-	606	protein_coding	Cadmium-induced protein AS8 && sp|P42735|CDI8_ARATH Cadmium-induced protein AS8 OS=Arabidopsis thaliana OX=3702 GN=At4g19070 PE=2 SV=1 && -
novel.7769	2089.43	2152.5	3134.88	622.982	685.881	579.847	2458.93	629.57	1.96555	1.50151e-11	4.45778e-10	-	PGAv.1.6.scaffold1091	686779	716983	+	12906	-	- && - && -
T459_29061	677.679	777.836	747.049	119.64	209.086	137.308	734.188	155.345	2.24193	1.51018e-11	4.47892e-10	T459_29061	12	2164837	2165187	-	351	protein_coding	Cysteine proteinase inhibitor 1 && sp|Q6TPK4|CYT1_ACTDE Cysteine proteinase inhibitor 1 OS=Actinidia deliciosa OX=3627 PE=1 SV=1 && PF16845:Aspartic acid proteinase inhibitor
T459_26981	118.82	105.504	60.2643	599.908	495.359	503.771	94.863	533.013	-2.4882	1.52624e-11	4.52188e-10	T459_26981	11	8362521	8367821	-	1248	protein_coding	hypothetical protein && sp|Q6DYE4|Y1609_ARATH Uncharacterized protein At1g26090, chloroplastic OS=Arabidopsis thaliana OX=3702 GN=At1g26090 PE=1 SV=1 && PF17886:HSP20-like domain found in ArsA|PF02374:Anion-transporting ATPase
T459_21741	675.665	741.633	659.496	225.607	257.938	254.205	692.265	245.917	1.49369	1.53172e-11	4.53344e-10	T459_21741	8	124231162	124235021	-	1389	protein_coding	Digalactosyldiacylglycerol synthase 2, chloroplastic && sp|Q6DW75|DGDG2_SOYBN Digalactosyldiacylglycerol synthase 2, chloroplastic OS=Glycine max OX=3847 GN=DGD2 PE=2 SV=1 && PF13692:Glycosyl transferases group 1
T459_19397	63.438	314.444	772.065	0	0.977039	0	383.316	0.32568	10.1858	1.5465e-11	4.57249e-10	T459_19397	7	100850775	100857816	-	2835	protein_coding	hypothetical protein && sp|Q71BH0|TM2R_SOLLC ToMV resistance protein Tm-2(GCR236) OS=Solanum lycopersicum OX=4081 GN=Tm-2 PE=1 SV=1 && PF18052:Rx N-terminal domain|PF00931:NB-ARC domain
T459_12551	2225.37	3199.26	3079.16	665.71	847.092	775.604	2834.6	762.802	1.89388	1.54912e-11	4.57554e-10	T459_12551	4	205542270	205545846	+	1863	protein_coding	NAC domain-containing protein 78 && sp|Q9XIC5|NAC17_ARATH NAC domain-containing protein 17 OS=Arabidopsis thaliana OX=3702 GN=NAC017 PE=2 SV=1 && PF02365:No apical meristem (NAM) protein
T459_32865	4791.08	3955.38	4625.57	1626.25	1268.2	1227.42	4457.34	1373.95	1.69771	1.56048e-11	4.60437e-10	T459_32865	PGAv.1.6.scaffold993	693697	697663	-	2202	protein_coding	hypothetical protein && sp|M1BJF6|JOKA2_SOLTU Protein JOKA2 OS=Solanum tuberosum OX=4113 GN=JOKA2 PE=1 SV=1 && PF00564:PB1 domain|PF16158:Ig-like domain from next to BRCA1 gene|PF00569:Zinc finger, ZZ type
T459_11820	0	0	1.13706	347.81	78.1631	352.547	0.37902	259.507	-9.41943	1.5988e-11	4.7126e-10	T459_11820	4	62882800	62885576	-	1170	protein_coding	plasmodesmata callose-binding protein 3 && sp|O65399|E131_ARATH Glucan endo-1,3-beta-glucosidase 1 OS=Arabidopsis thaliana OX=3702 GN=At1g11820 PE=2 SV=3 && PF07983:X8 domain|PF00332:Glycosyl hydrolases family 17
T459_11824	1931.34	2459.7	2212.72	804.151	797.263	744.988	2201.25	782.134	1.49279	1.61537e-11	4.7566e-10	T459_11824	4	63830505	63835384	+	825	protein_coding	Mitochondrial outer membrane protein porin 2 && sp|Q9FJX3|VDAC2_ARATH Mitochondrial outer membrane protein porin 2 OS=Arabidopsis thaliana OX=3702 GN=VDAC2 PE=1 SV=1 && PF01459:Eukaryotic porin
novel.7395	862.959	1106.76	931.253	3196.95	2672.2	3391.87	966.991	3087.01	-1.67466	1.62189e-11	4.77091e-10	-	9	1433541	1442431	-	2490	-	- && A0AV96.2 RecName: Full=RNA-binding protein 47; AltName: Full=RNA-binding motif protein 47 && PF00076:RNA recognition motif. (a.k.a. RRM, RBD, or RNP domain)
T459_34137	192.328	204.803	241.057	738.349	611.626	742.205	212.729	697.393	-1.71387	1.64806e-11	4.84293e-10	T459_34137	PGAv.1.6.scaffold1463	312504	316594	-	558	protein_coding	putative axial regulator YABBY 2 && sp|Q9XFB0|YAB2_ARATH Putative axial regulator YABBY 2 OS=Arabidopsis thaliana OX=3702 GN=YAB2 PE=1 SV=1 && PF04690:YABBY protein
novel.4747	23.1599	28.962	17.0559	170.914	185.637	125.247	23.0593	160.599	-2.79616	1.70415e-11	5.00265e-10	-	4	221089645	221093473	-	2165	-	- && Q9CAU4.1 RecName: Full=Serine carboxypeptidase-like 4; Flags: Precursor && -
T459_03015	3745.86	3618.18	3823.94	1279.29	1574.99	1313.7	3729.33	1389.33	1.42465	1.76345e-11	5.17148e-10	T459_03015	1	243095638	243119447	-	5820	protein_coding	Callose synthase 3 && sp|Q9SL03|CALS2_ARATH Callose synthase 2 OS=Arabidopsis thaliana OX=3702 GN=CALS2 PE=2 SV=3 && PF14288:1,3-beta-glucan synthase subunit FKS1, domain-1|PF04652:Vta1 like|PF02364:1,3-beta-glucan synthase component
T459_10529	137.953	45.5117	44.3454	787.059	1324.86	1034.45	75.9365	1048.79	-3.78597	1.80583e-11	5.28834e-10	T459_10529	3	273774120	273778311	-	891	protein_coding	Phosphatidylcholine:diacylglycerol cholinephosphotransferase 1 && sp|Q9LVZ7|PDCT1_ARATH Phosphatidylcholine:diacylglycerol cholinephosphotransferase 1 OS=Arabidopsis thaliana OX=3702 GN=ROD1 PE=1 SV=1 && -
T459_08467	772.333	893.684	719.76	161.514	245.237	203.178	795.259	203.31	1.96878	1.80697e-11	5.28834e-10	T459_08467	3	46765584	46766765	+	1182	protein_coding	hypothetical protein && - && PF00646:F-box domain
T459_22484	7.04867	1.03436	1.13706	312.773	81.0942	207.817	3.07336	200.561	-6.00793	1.83055e-11	5.35189e-10	T459_22484	9	3117436	3123226	-	1011	protein_coding	Growth-regulating factor 3 && sp|Q9SJR5|GRF3_ARATH Growth-regulating factor 3 OS=Arabidopsis thaliana OX=3702 GN=GRF3 PE=1 SV=1 && PF08879:WRC|PF08880:QLQ
T459_18845	33.2294	47.5804	12.5077	756.295	322.423	442.539	31.1058	507.086	-4.02365	1.84496e-11	5.38857e-10	T459_18845	7	7606890	7613375	-	906	protein_coding	Serine carboxypeptidase-like 25 && sp|Q9M099|SCP24_ARATH Serine carboxypeptidase 24 OS=Arabidopsis thaliana OX=3702 GN=SCPL24 PE=1 SV=1 && PF00450:Serine carboxypeptidase
novel.2795	2332.1	810.935	568.531	68.3656	63.5075	89.9923	1237.19	73.9551	4.06436	1.86406e-11	5.43882e-10	-	12	246217141	246226171	-	1567	-	- && - && -
T459_09910	86.5979	106.539	113.706	348.665	461.162	386.874	102.281	398.9	-1.96426	1.952e-11	5.68963e-10	T459_09910	3	256984051	256985310	-	1260	protein_coding	hypothetical protein && - && PF03107:C1 domain
T459_09785	490.386	2343.85	2501.54	101.694	36.1504	70.5094	1778.59	69.4512	4.67742	1.97303e-11	5.74514e-10	T459_09785	3	253086640	253088398	-	627	protein_coding	4-coumarate--CoA ligase 2 && sp|P31687|4CL2_SOYBN 4-coumarate--CoA ligase 2 OS=Glycine max OX=3847 PE=2 SV=2 && PF13193:AMP-binding enzyme C-terminal domain|PF00501:AMP-binding enzyme
T459_32993	978.758	845.069	898.279	209.37	306.79	229.156	907.369	248.438	1.86961	1.99456e-11	5.80194e-10	T459_32993	PGAv.1.6.scaffold1034	544402	547052	-	810	protein_coding	F-box protein && sp|Q9FZ32|FB60_ARATH F-box protein At1g55000 OS=Arabidopsis thaliana OX=3702 GN=At1g55000 PE=1 SV=1 && PF01476:LysM domain
T459_32234	157.085	2897.23	13302.5	21.3643	42.9897	17.6274	5452.27	27.3271	7.64116	2.02062e-11	5.87182e-10	T459_32234	PGAv.1.6.scaffold606	946997	947817	-	744	protein_coding	hypothetical protein && sp|O22533|ZAT6_ARATH Zinc finger protein ZAT6 OS=Arabidopsis thaliana OX=3702 GN=ZAT6 PE=2 SV=1 && PF13912:C2H2-type zinc finger
T459_06226	232.606	492.354	299.047	21.3643	43.9667	16.6996	341.336	27.3435	3.64548	2.04204e-11	5.92808e-10	T459_06226	2	153499491	153504038	+	1671	protein_coding	Calcium-dependent protein kinase 16 && sp|Q9FKW4|CDPKS_ARATH Calcium-dependent protein kinase 28 OS=Arabidopsis thaliana OX=3702 GN=CPK28 PE=1 SV=1 && PF13499:EF-hand domain pair|PF00069:Protein kinase domain
T459_03347	47.3268	108.607	110.295	1.70914	2.93112	3.71102	88.7431	2.78376	5.00355	2.04905e-11	5.94246e-10	T459_03347	1	255112271	255116932	-	1821	protein_coding	Calcium-dependent protein kinase 2 && sp|Q06850|CDPK1_ARATH Calcium-dependent protein kinase 1 OS=Arabidopsis thaliana OX=3702 GN=CPK1 PE=1 SV=1 && PF13499:EF-hand domain pair|PF00069:Protein kinase domain
T459_31927	641.429	657.851	1245.08	107.676	151.441	121.536	848.121	126.884	2.74112	2.06127e-11	5.97189e-10	T459_31927	PGAv.1.6.scaffold504	1102251	1104851	+	1302	protein_coding	Tunicamycin induced protein [Source:Projected from Arabidopsis thaliana (AT5G64510) UniProtKB/TrEMBL;Acc:Q84JN2] && - && -
T459_28612	54.3754	1088.14	1069.97	0	0	3.71102	737.498	1.23701	9.22572	2.09211e-11	6.05512e-10	T459_28612	11	258510697	258524735	+	3408	protein_coding	G-type lectin S-receptor-like serine/threonine-protein kinase && sp|O81832|Y4729_ARATH G-type lectin S-receptor-like serine/threonine-protein kinase At4g27290 OS=Arabidopsis thaliana OX=3702 GN=At4g27290 PE=3 SV=4 && PF01453:D-mannose binding lectin|PF07714:Protein tyrosine kinase|PF08276:PAN-like domain|PF11883:Domain of unknown function (DUF3403)|PF00954:S-locus glycoprotein domain
T459_20439	352.433	409.605	305.87	86.3116	104.543	80.7147	355.969	90.5232	1.9766	2.11543e-11	6.11648e-10	T459_20439	7	236828405	236832900	+	1491	protein_coding	Vacuolar cation/proton exchanger 2 && sp|Q8L783|CAX5_ARATH Vacuolar cation/proton exchanger 5 OS=Arabidopsis thaliana OX=3702 GN=CAX5 PE=2 SV=1 && PF01699:Sodium/calcium exchanger protein
T459_27290	58.4033	71.3706	76.1831	0	0	0	68.6523	0	8.66623	2.17321e-11	6.27724e-10	T459_27290	11	24183851	24184975	-	1125	protein_coding	hypothetical protein && sp|Q60CZ8|R1A10_SOLDE Putative late blight resistance protein homolog R1A-10 OS=Solanum demissum OX=50514 GN=R1A-10 PE=3 SV=1 && PF00931:NB-ARC domain
novel.1160	58.4033	58.9583	51.1678	261.499	197.362	243.072	56.1764	233.977	-2.05774	2.19888e-11	6.34502e-10	-	10	204235567	204240851	+	5285	-	- && - && -
T459_26529	2299.88	2500.04	2225.23	426.431	685.881	649.429	2341.72	587.247	1.9959	2.21545e-11	6.38645e-10	T459_26529	10	230958026	230958640	+	615	protein_coding	putative calcium-binding protein CML35 && sp|P30188|CML35_ARATH Probable calcium-binding protein CML35 OS=Arabidopsis thaliana OX=3702 GN=CML35 PE=2 SV=2 && PF13499:EF-hand domain pair
novel.7476	556.845	288.585	178.519	2681.64	3723.49	3847.4	341.316	3417.51	-3.32323	2.24874e-11	6.47591e-10	-	9	50805724	50808150	-	1892	-	- && - && -
T459_08373	1834.67	3060.66	4644.9	505.906	345.872	330.281	3180.07	394.019	3.01244	2.25543e-11	6.48319e-10	T459_08373	3	37878583	37885033	+	2376	protein_coding	hypothetical protein && sp|Q8TB22|SPT20_HUMAN Spermatogenesis-associated protein 20 OS=Homo sapiens OX=9606 GN=SPATA20 PE=2 SV=3 && PF03190:Protein of unknown function, DUF255
T459_32187	1699.74	3257.19	2635.71	338.41	431.851	531.604	2530.88	433.955	2.54416	2.25577e-11	6.48319e-10	T459_32187	PGAv.1.6.scaffold606	58031	72389	+	1263	protein_coding	Methylthioribose kinase && sp|Q9C6D2|MTK_ARATH Methylthioribose kinase OS=Arabidopsis thaliana OX=3702 GN=MTK PE=1 SV=1 && PF01636:Phosphotransferase enzyme family
novel.6806	1070.39	3555.08	3017.76	51.2742	129.946	194.829	2547.74	125.35	4.34573	2.27942e-11	6.54465e-10	-	8	11528770	11529818	+	854	-	- && - && -
T459_06486	43.299	25.8589	61.4013	261.499	411.333	455.528	43.5197	376.12	-3.114	2.30217e-11	6.60337e-10	T459_06486	2	157911243	157912169	-	543	protein_coding	Ribulose bisphosphate carboxylase small chain 3A/3C, chloroplastic && sp|O65349|RBS_CAPAN Ribulose bisphosphate carboxylase small subunit, chloroplastic OS=Capsicum annuum OX=4072 GN=RBCS PE=2 SV=1 && PF12338:Ribulose-1,5-bisphosphate carboxylase small subunit|PF00101:Ribulose bisphosphate carboxylase, small chain
T459_24189	118.82	1125.38	997.203	6.83656	23.4489	12.0608	747.134	14.1154	5.73022	2.3623e-11	6.7691e-10	T459_24189	9	262612694	262612870	-	177	protein_coding	DVL10 [Source:Projected from Arabidopsis thaliana (AT4G13395) UniProtKB/TrEMBL;Acc:Q6IM91] && sp|Q6IM91|DVL10_ARATH Small polypeptide DEVIL 10 OS=Arabidopsis thaliana OX=3702 GN=DVL10 PE=3 SV=1 && -
T459_32764	74.5145	114.814	53.4419	569.144	427.943	629.946	80.9233	542.344	-2.74317	2.37814e-11	6.80773e-10	T459_32764	PGAv.1.6.scaffold960	470794	472449	-	426	protein_coding	H/ACA ribonucleoprotein complex subunit 1 && sp|Q8VZT0|NLAL1_ARATH Putative H/ACA ribonucleoprotein complex subunit 1-like protein 1 OS=Arabidopsis thaliana OX=3702 GN=At3g03920 PE=2 SV=1 && PF04410:Gar1/Naf1 RNA binding region
T459_06451	975.737	1455.34	2959.77	156.386	202.247	191.118	1796.95	183.25	3.29377	2.42293e-11	6.92904e-10	T459_06451	2	157365124	157367549	+	1599	protein_coding	hypothetical protein && - && PF00564:PB1 domain
T459_18776	740.11	96.1951	95.5132	20576.3	9998.04	14774.5	310.606	15116.3	-5.60455	2.49896e-11	7.13518e-10	T459_18776	7	4198397	4199367	+	321	protein_coding	hypothetical protein && sp|Q8GTM0|DEF_NICAL Flower-specific defensin OS=Nicotiana alata OX=4087 GN=D1 PE=1 SV=1 && PF00304:Gamma-thionin family
T459_16824	0	0	0	64.9473	74.2549	87.209	0	75.4704	-8.59887	2.49997e-11	7.13518e-10	T459_16824	6	180475210	180475470	-	261	protein_coding	hypothetical protein && sp|Q8LBX7|TED6_ARATH Protein TRACHEARY ELEMENT DIFFERENTIATION-RELATED 6 OS=Arabidopsis thaliana OX=3702 GN=TED6 PE=1 SV=1 && -
T459_06694	13.0904	14.481	0	308.5	513.922	377.597	9.19046	400.006	-5.43266	2.51226e-11	7.16316e-10	T459_06694	2	161717580	161721926	+	1086	protein_coding	Peptidyl-prolyl cis-trans isomerase CYP40 && sp|Q9C566|CYP40_ARATH Peptidyl-prolyl cis-trans isomerase CYP40 OS=Arabidopsis thaliana OX=3702 GN=CYP40 PE=2 SV=1 && PF00515:Tetratricopeptide repeat|PF00160:Cyclophilin type peptidyl-prolyl cis-trans isomerase/CLD
T459_05908	643.443	3937.79	6979.28	66.6565	123.107	121.536	3853.51	103.766	5.21509	2.5164e-11	7.16789e-10	T459_05908	2	148564954	148567483	-	1662	protein_coding	WRKY transcription factor 6 && sp|Q9C519|WRKY6_ARATH WRKY transcription factor 6 OS=Arabidopsis thaliana OX=3702 GN=WRKY6 PE=1 SV=1 && PF03106:WRKY DNA -binding domain
T459_26032	61.4241	201.699	892.593	1.70914	0.977039	4.63878	385.239	2.44165	7.30025	2.52797e-11	7.19373e-10	T459_26032	10	213105163	213110804	+	864	protein_coding	Protein REVEILLE 6 && sp|Q8RWU3|RVE8_ARATH Protein REVEILLE 8 OS=Arabidopsis thaliana OX=3702 GN=RVE8 PE=2 SV=1 && PF00249:Myb-like DNA-binding domain
T459_00549	0	0	0	177.751	64.4845	83.498	0	108.578	-9.12475	2.54662e-11	7.23964e-10	T459_00549	1	10058097	10061112	+	2085	protein_coding	hypothetical protein && - && PF05904:Plant protein of unknown function (DUF863)
T459_19123	1862.86	9159.23	18500	139.295	332.193	317.292	9840.69	262.927	5.2262	2.57452e-11	7.31175e-10	T459_19123	7	35777374	35779497	-	750	protein_coding	Umecyanin && sp|P42849|UMEC_ARMRU Umecyanin OS=Armoracia rusticana OX=3704 PE=1 SV=1 && PF02298:Plastocyanin-like domain
novel.3013	2514.36	2675.88	4384.51	734.076	535.417	596.547	3191.58	622.013	2.35901	2.59648e-11	7.36683e-10	-	2	144441460	144447710	+	2426	-	- && - && -
T459_06855	131.911	127.226	45.4825	864.825	905.715	910.128	101.54	893.556	-3.13564	2.62456e-11	7.43918e-10	T459_06855	2	164481525	164483395	+	276	protein_coding	50S ribosomal protein L12, chloroplastic && sp|P36688|RK12_NICSY 50S ribosomal protein L12, chloroplastic OS=Nicotiana sylvestris OX=4096 PE=2 SV=1 && -
T459_13458	436.011	482.01	120.529	4299.34	3972.64	5326.25	346.183	4532.74	-3.71032	2.71237e-11	7.68051e-10	T459_13458	4	238739655	238745036	-	1620	protein_coding	L-ascorbate oxidase-like protein && sp|Q00624|ASOL_BRANA L-ascorbate oxidase homolog OS=Brassica napus OX=3708 GN=Bp10 PE=2 SV=1 && PF00394:Multicopper oxidase|PF07732:Multicopper oxidase|PF07731:Multicopper oxidase
T459_19390	748.166	706.465	1006.3	234.152	206.155	236.578	820.31	225.628	1.86169	2.75554e-11	7.79509e-10	T459_19390	7	99971211	99989327	+	2109	protein_coding	hypothetical protein && sp|B9DGY1|AB1K7_ARATH Protein ACTIVITY OF BC1 COMPLEX KINASE 7, chloroplastic OS=Arabidopsis thaliana OX=3702 GN=ABC1K7 PE=1 SV=1 && PF03109:ABC1 family
T459_25995	164.133	62.0614	72.7719	4.27285	2.93112	2.78327	99.6555	3.32908	4.89716	2.81127e-11	7.94493e-10	T459_25995	10	210548972	210561602	+	921	protein_coding	E3 ubiquitin-protein ligase SGR9, amyloplastic [Source:Projected from Arabidopsis thaliana (AT5G02750) UniProtKB/Swiss-Prot;Acc:Q8GXF8] && sp|Q8GXF8|SHGR9_ARATH E3 ubiquitin-protein ligase SGR9, amyloplastic OS=Arabidopsis thaliana OX=3702 GN=SGR9 PE=1 SV=1 && PF13639:Ring finger domain|PF01280:Ribosomal protein L19e
T459_03677	149.029	101.367	90.9649	0.85457	0.977039	0	113.787	0.610536	7.54122	2.83421e-11	8.00191e-10	T459_03677	1	292677047	292679652	-	1098	protein_coding	hypothetical protein && sp|Q9ZQ18|REIL2_ARATH Cytoplasmic 60S subunit biogenesis factor REI1 homolog 2 OS=Arabidopsis thaliana OX=3702 GN=REIL2 PE=1 SV=1 && PF12756:C2H2 type zinc-finger (2 copies)
T459_17663	601.151	1222.61	1083.62	177.751	174.89	163.285	969.127	171.975	2.49433	2.8482e-11	8.03354e-10	T459_17663	6	224337052	224339684	+	921	protein_coding	SNAP25-like proteinous protein SNAP33 && sp|Q9S7P9|SNP33_ARATH SNAP25 homologous protein SNAP33 OS=Arabidopsis thaliana OX=3702 GN=SNAP33 PE=1 SV=1 && -
T459_18042	2362.31	2162.84	3468.04	638.364	671.225	503.771	2664.4	604.454	2.14004	2.91361e-11	8.21e-10	T459_18042	6	233037393	233040722	+	2085	protein_coding	BEL1-like homeodomain protein 6 && sp|Q9SJ56|BLH1_ARATH BEL1-like homeodomain protein 1 OS=Arabidopsis thaliana OX=3702 GN=BLH1 PE=1 SV=1 && PF05920:Homeobox KN domain|PF07526:Associated with HOX
T459_12913	116.807	255.486	86.4167	0	2.93112	0	152.903	0.977039	7.35557	2.9792e-11	8.38108e-10	T459_12913	4	226279388	226281423	+	1773	protein_coding	hypothetical protein && sp|O81832|Y4729_ARATH G-type lectin S-receptor-like serine/threonine-protein kinase At4g27290 OS=Arabidopsis thaliana OX=3702 GN=At4g27290 PE=3 SV=4 && PF00954:S-locus glycoprotein domain|PF01453:D-mannose binding lectin|PF08276:PAN-like domain|PF07714:Protein tyrosine kinase
novel.6	3.02086	5.17178	5.68531	57.2562	89.8875	100.198	4.62598	82.4471	-4.16349	2.98015e-11	8.38108e-10	-	1	1335479	1338727	+	1746	-	- && Q84TF5.1 RecName: Full=Probable E3 ubiquitin-protein ligase RHA4A; AltName: Full=RING-H2 finger A4a; AltName: Full=RING-H2 zinc finger protein RHA4a && -
T459_02630	265.836	2119.4	3941.06	31.6191	60.5764	35.2547	2108.76	42.4834	5.63415	3.00844e-11	8.45239e-10	T459_02630	1	203135481	203150361	-	1602	protein_coding	hypothetical protein && sp|Q5MAU8|PPA27_ARATH Probable inactive purple acid phosphatase 27 OS=Arabidopsis thaliana OX=3702 GN=PAP27 PE=2 SV=1 && PF00149:Calcineurin-like phosphoesterase|PF16656:Purple acid Phosphatase, N-terminal domain|PF17808:Fn3-like domain from Purple Acid Phosphatase|PF14008:Iron/zinc purple acid phosphatase-like protein C
T459_00261	1235.53	1663.24	1292.84	440.958	422.081	463.878	1397.2	442.306	1.65941	3.02613e-11	8.49382e-10	T459_00261	1	3732344	3744210	+	552	protein_coding	Ubiquitin-conjugating enzyme E2 4 && sp|P42749|UBC5_ARATH Ubiquitin-conjugating enzyme E2 5 OS=Arabidopsis thaliana OX=3702 GN=UBC5 PE=2 SV=2 && PF00179:Ubiquitin-conjugating enzyme
T459_26526	42.292	247.211	861.893	1.70914	2.93112	3.71102	383.799	2.78376	7.11238	3.06841e-11	8.60411e-10	T459_26526	10	230871477	230874060	-	2490	protein_coding	hypothetical protein && sp|A0A1P8BH59|PICBP_ARATH Calmodulin binding protein PICBP OS=Arabidopsis thaliana OX=3702 GN=PICBP PE=2 SV=1 && PF07839:Plant calmodulin-binding domain
T459_17991	1203.31	1649.8	1499.78	399.084	483.634	436.973	1450.96	439.897	1.72198	3.11899e-11	8.73742e-10	T459_17991	6	231723450	231728659	-	603	protein_coding	putative phospholipid hydroperoxide glutathione peroxidase && sp|O04922|GPX2_ARATH Probable glutathione peroxidase 2 OS=Arabidopsis thaliana OX=3702 GN=GPX2 PE=1 SV=1 && PF00255:Glutathione peroxidase
T459_05524	52.3615	44.4773	27.2895	240.134	211.04	245.855	41.3761	232.343	-2.4852	3.15488e-11	8.82936e-10	T459_05524	2	140014125	140014523	+	228	protein_coding	hypothetical protein && - && -
T459_29401	1635.29	986.776	1199.6	303.372	289.203	214.312	1273.89	268.962	2.2437	3.20077e-11	8.94911e-10	T459_29401	12	9753827	9761974	-	1305	protein_coding	Zinc finger CCCH domain-containing protein 33 && sp|Q9SWF9|ZFNL_PEA Zinc finger CCCH domain-containing protein ZFN-like OS=Pisum sativum OX=3888 PE=2 SV=1 && PF00642:Zinc finger C-x8-C-x5-C-x3-H type (and similar)
T459_06662	103.716	111.71	79.5943	349.519	351.734	403.574	98.3403	368.276	-1.90328	3.23246e-11	9.02894e-10	T459_06662	2	161261185	161267720	+	2388	protein_coding	hypothetical protein && sp|O07834|DAPB1_PSEMX Dipeptidyl aminopeptidase BI OS=Pseudoxanthomonas mexicana OX=128785 GN=dapb1 PE=1 SV=1 && PF00326:Prolyl oligopeptidase family|PF02897:Prolyl oligopeptidase, N-terminal beta-propeller domain
novel.4027	1064.35	1302.25	1100.68	216.206	288.226	349.764	1155.76	284.732	2.02163	3.27101e-11	9.12778e-10	-	3	234686410	234690289	-	2011	-	- && F4JTB3.1 RecName: Full=Protein DETOXIFICATION 35; Short=AtDTX35; AltName: Full=Multidrug and toxic compound extrusion protein 35; Short=MATE protein 35; AltName: Full=Protein DETOXIFYING EFFLUX CARRIER 35; Short=Protein DTX5; AltName: Full=Protein FL
T459_04261	693.79	519.247	1021.08	151.259	127.015	128.03	744.706	135.435	2.4584	3.29052e-11	9.17332e-10	T459_04261	2	34081118	34088714	+	1797	protein_coding	hypothetical protein && sp|Q9SD34|C3H44_ARATH Zinc finger CCCH domain-containing protein 44 OS=Arabidopsis thaliana OX=3702 GN=At3g51120 PE=2 SV=3 && PF02201:SWIB/MDM2 domain|PF03126:Plus-3 domain
T459_29308	606.186	967.123	1197.33	175.187	171.959	124.319	923.545	157.155	2.55469	3.48648e-11	9.71022e-10	T459_29308	12	6637966	6639089	+	567	protein_coding	Nicotinamidase 1 && sp|Q8S8F9|NIC1_ARATH Nicotinamidase 1 OS=Arabidopsis thaliana OX=3702 GN=NIC1 PE=1 SV=1 && PF00857:Isochorismatase family
T459_06367	368.545	687.847	574.216	103.403	113.336	92.7756	543.536	103.172	2.39741	3.50503e-11	9.75246e-10	T459_06367	2	155959729	155962683	+	1449	protein_coding	hypothetical protein && - && -
T459_10952	3205.13	3143.41	3632.91	1046.85	707.376	625.307	3327.15	793.177	2.0683	3.5454e-11	9.85525e-10	T459_10952	3	280941904	280949639	-	3015	protein_coding	Pumilio-like protein 2 && sp|Q9LJX4|PUM5_ARATH Pumilio homolog 5 OS=Arabidopsis thaliana OX=3702 GN=APUM5 PE=1 SV=2 && PF00806:Pumilio-family RNA binding repeat
novel.4438	56.3894	188.253	312.692	6.83656	2.93112	2.78327	185.778	4.18365	5.46029	3.58374e-11	9.95222e-10	-	4	229092013	229092449	+	437	-	- && Q9SSW1.1 RecName: Full=Zinc finger protein AZF1; AltName: Full=Zinc finger protein OZAKGYO; AltName: Full=Zinc-finger protein 1 && -
T459_34140	1122.75	1296.05	1322.4	449.504	496.336	446.25	1247.07	464.03	1.42632	3.69299e-11	1.02457e-09	T459_34140	PGAv.1.6.scaffold1463	339610	342506	-	1131	protein_coding	E3 ubiquitin-protein ligase RHF2A && sp|Q9ZT42|RHF2A_ARATH E3 ubiquitin-protein ligase RHF2A OS=Arabidopsis thaliana OX=3702 GN=RHF2A PE=2 SV=1 && PF13639:Ring finger domain
T459_00273	646.464	548.209	665.181	1777.51	2331.21	1842.52	619.951	1983.75	-1.67802	3.73404e-11	1.03497e-09	T459_00273	1	3976980	3980497	-	2097	protein_coding	hypothetical protein && sp|F4I3P9|MURE_ARATH UDP-N-acetylmuramoyl-L-alanyl-D-glutamate--2,6-diaminopimelate ligase MurE homolog, chloroplastic OS=Arabidopsis thaliana OX=3702 GN=MURE PE=1 SV=1 && PF08245:Mur ligase middle domain|PF02875:Mur ligase family, glutamate ligase domain|PF01225:Mur ligase family, catalytic domain
T459_24024	0	1.03436	2.27412	135.022	63.5075	154.935	1.10283	117.822	-6.78877	3.7628e-11	1.04193e-09	T459_24024	9	253618285	253619058	+	774	protein_coding	Fasciclin-like arabinogalactan protein 7 && sp|Q9SJ81|FLA7_ARATH Fasciclin-like arabinogalactan protein 7 OS=Arabidopsis thaliana OX=3702 GN=FLA7 PE=2 SV=1 && PF02469:Fasciclin domain
T459_23942	0	2.06871	6.82237	149.55	87.9335	128.03	2.96369	121.838	-5.40241	3.77251e-11	1.04362e-09	T459_23942	9	245252400	245258648	-	2238	protein_coding	Homeobox-leucine zipper protein MERISTEM L1 && sp|Q94C37|HDG2_ARATH Homeobox-leucine zipper protein HDG2 OS=Arabidopsis thaliana OX=3702 GN=HDG2 PE=1 SV=1 && PF01852:START domain|PF00046:Homeodomain
T459_26348	5760.78	2349.02	4003.59	640.073	622.374	614.174	4037.8	625.54	2.69039	3.85825e-11	1.06601e-09	T459_26348	10	226785266	226786993	+	1695	protein_coding	hypothetical protein && - && -
T459_12343	11.0765	7.24049	5.68531	91.439	76.209	80.7147	8.00076	82.7876	-3.36212	3.86084e-11	1.06601e-09	T459_12343	4	186515960	186516376	-	417	protein_coding	hypothetical protein && - && -
T459_23599	649.485	1080.9	1108.63	204.242	200.293	147.513	946.341	184.016	2.36228	3.86983e-11	1.06747e-09	T459_23599	9	180906221	180912131	+	747	protein_coding	hypothetical protein && sp|Q4VBF2|R3HD4_MOUSE R3H domain-containing protein 4 OS=Mus musculus OX=10090 GN=R3hdm4 PE=2 SV=1 && PF13902:R3H-associated N-terminal domain
T459_20857	3227.28	2117.33	1876.15	552.907	332.193	377.597	2406.92	420.899	2.51534	3.90653e-11	1.07656e-09	T459_20857	7	246454395	246461309	-	2526	protein_coding	Fimbrin-3 && sp|Q9FKI0|FIMB5_ARATH Fimbrin-5 OS=Arabidopsis thaliana OX=3702 GN=FIM5 PE=1 SV=1 && PF00307:Calponin homology (CH) domain
T459_26804	1172.09	1031.25	495.759	1.70914	33.2193	22.2661	899.702	19.0649	5.56541	3.91374e-11	1.07686e-09	T459_26804	11	2676717	2679527	-	1044	protein_coding	hypothetical protein && - && PF14380:Wall-associated receptor kinase C-terminal
T459_12998	41.2851	121.02	194.438	0	0	0	118.914	0	9.45856	3.91512e-11	1.07686e-09	T459_12998	4	229382598	229382843	-	246	protein_coding	hypothetical protein && sp|U5NE19|7DLH_CATRO 7-deoxyloganic acid hydroxylase OS=Catharanthus roseus OX=4058 GN=7DLH PE=1 SV=1 && -
T459_09899	257.78	673.366	884.634	0	11.7245	12.0608	605.26	7.92843	6.26272	3.95814e-11	1.08766e-09	T459_09899	3	256790454	256792945	-	1086	protein_coding	Phosphate carrier protein, mitochondrial && sp|Q9FMU6|MPCP3_ARATH Mitochondrial phosphate carrier protein 3, mitochondrial OS=Arabidopsis thaliana OX=3702 GN=MPT3 PE=1 SV=1 && PF00153:Mitochondrial carrier protein
T459_14025	439.031	480.976	683.374	129.04	120.176	92.7756	534.46	113.997	2.22835	3.96558e-11	1.08866e-09	T459_14025	5	14364609	14368980	-	1080	protein_coding	1-aminocyclopropane-1-carboxylate oxidase-like protein 5 && sp|Q84MB3|ACCH1_ARATH 1-aminocyclopropane-1-carboxylate oxidase homolog 1 OS=Arabidopsis thaliana OX=3702 GN=At1g06620 PE=2 SV=1 && PF03171:2OG-Fe(II) oxygenase superfamily|PF14226:non-haem dioxygenase in morphine synthesis N-terminal
T459_25042	98.6814	54.8209	90.9649	609.309	371.275	510.266	81.4891	496.95	-2.60899	4.09672e-11	1.12359e-09	T459_25042	10	27608329	27611425	-	1641	protein_coding	hypothetical protein && sp|F4JHN2|IQD17_ARATH Protein IQ-DOMAIN 17 OS=Arabidopsis thaliana OX=3702 GN=IQD17 PE=1 SV=1 && PF13178:Protein of unknown function (DUF4005)
T459_31738	42.292	145.844	110.295	0	0	0	99.4771	0	9.20146	4.17671e-11	1.14444e-09	T459_31738	PGAv.1.6.scaffold322	1194271	1195401	-	936	protein_coding	hypothetical protein && sp|Q6RYA0|SABP2_TOBAC Salicylic acid-binding protein 2 OS=Nicotiana tabacum OX=4097 GN=SABP2 PE=1 SV=1 && PF12697:Alpha/beta hydrolase family
T459_08025	8.05562	13.4466	9.09649	85.457	255.007	158.646	10.1996	166.37	-4.02625	4.18123e-11	1.14459e-09	T459_08025	3	23826493	23826840	+	348	protein_coding	hypothetical protein && - && PF07911:Protein of unknown function (DUF1677)
novel.4171	41.2851	187.218	432.083	3.41828	1.95408	1.85551	220.196	2.40929	6.50449	4.20368e-11	1.14964e-09	-	3	281337016	281340809	-	3794	-	- && - && -
T459_27736	7.04867	3.10307	4.54825	99.1302	65.4616	72.3649	4.89999	78.9856	-4.00652	4.23425e-11	1.15691e-09	T459_27736	11	87211376	87227427	-	2259	protein_coding	65-kDa microtubule-associated protein 8 && sp|Q9C7G0|MA658_ARATH 65-kDa microtubule-associated protein 8 OS=Arabidopsis thaliana OX=3702 GN=MAP65-8 PE=1 SV=2 && PF03999:Microtubule associated protein (MAP65/ASE1 family)
T459_02858	196.356	95.1608	153.503	0	4.88519	0	148.34	1.6284	6.56233	4.24261e-11	1.15809e-09	T459_02858	1	225959853	225970187	+	2898	protein_coding	Pyruvate, phosphate dikinase, chloroplastic && sp|Q42910|PPDK_MESCR Pyruvate, phosphate dikinase, chloroplastic OS=Mesembryanthemum crystallinum OX=3544 GN=PPD PE=2 SV=1 && PF00391:PEP-utilising enzyme, mobile domain|PF02896:PEP-utilising enzyme, TIM barrel domain|PF01326:Pyruvate phosphate dikinase, PEP/pyruvate binding domain
T459_32273	1670.53	2020.1	1721.51	513.597	649.731	627.163	1804.05	596.83	1.59614	4.25411e-11	1.16013e-09	T459_32273	PGAv.1.6.scaffold675	91195	100664	-	609	protein_coding	Ras-related protein Rab-5A && sp|P31582|RAF2A_ARATH Ras-related protein RABF2a OS=Arabidopsis thaliana OX=3702 GN=RABF2A PE=1 SV=1 && PF00071:Ras family
T459_11408	755.215	455.117	184.204	3.41828	21.4948	16.6996	464.845	13.8709	5.07309	4.25923e-11	1.16043e-09	T459_11408	4	10511990	10522046	-	2505	protein_coding	hypothetical protein && sp|Q0JA29|FLS2_ORYSJ LRR receptor-like serine/threonine-protein kinase FLS2 OS=Oryza sativa subsp. japonica OX=39947 GN=FLS2 PE=1 SV=1 && PF13855:Leucine rich repeat|PF00069:Protein kinase domain
T459_06296	2077.34	1367.42	1325.81	394.811	415.241	385.019	1590.19	398.357	1.99723	4.26429e-11	1.16071e-09	T459_06296	2	154933863	154935509	-	1647	protein_coding	Scarecrow-like protein 15 && sp|O23210|SCL15_ARATH Scarecrow-like protein 15 OS=Arabidopsis thaliana OX=3702 GN=SCL15 PE=1 SV=3 && PF03514:GRAS domain family
novel.7368	1104.63	570.965	443.454	4498.46	5719.58	5364.28	706.349	5194.11	-2.87815	4.32058e-11	1.17492e-09	-	9	269089773	269097080	+	780	-	- && - && -
T459_13783	108.751	898.856	1017.67	4.27285	20.5178	9.27756	675.092	11.3561	5.89934	4.34586e-11	1.18068e-09	T459_13783	5	4652604	4653464	+	861	protein_coding	Ethylene-responsive transcription factor 15 && sp|A0A3Q7I5Y9|ERFC3_SOLLC Ethylene-response factor C3 OS=Solanum lycopersicum OX=4081 GN=ERF.C.3 PE=2 SV=1 && PF00847:AP2 domain
T459_29684	138.959	56.8896	35.2489	982.756	880.312	1022.39	77.0327	961.818	-3.6401	4.36846e-11	1.1857e-09	T459_29684	12	23128676	23143412	-	1623	protein_coding	putative pectinesterase/pectinesterase inhibitor 32 && sp|Q43062|PME_PRUPE Pectinesterase/pectinesterase inhibitor PPE8B OS=Prunus persica OX=3760 PE=2 SV=1 && PF04043:Plant invertase/pectin methylesterase inhibitor|PF01095:Pectinesterase
T459_04155	259.794	232.73	211.493	636.655	685.881	724.577	234.672	682.371	-1.53916	4.64962e-11	1.26083e-09	T459_04155	2	11722168	11723373	+	1206	protein_coding	Pentatricopeptide repeat-containing protein, mitochondrial && sp|Q9ZU67|PP162_ARATH Pentatricopeptide repeat-containing protein At2g18520, mitochondrial OS=Arabidopsis thaliana OX=3702 GN=At2g18520 PE=1 SV=1 && PF13041:PPR repeat family
T459_09308	787.437	865.756	674.277	1.70914	36.1504	20.4106	775.824	19.4234	5.32537	4.68911e-11	1.27034e-09	T459_09308	3	225158963	225161287	-	2325	protein_coding	hypothetical protein && sp|Q7FAZ3|LERK1_ORYSJ G-type lectin S-receptor-like serine/threonine-protein kinase LECRK1 OS=Oryza sativa subsp. japonica OX=39947 GN=LECRK1 PE=2 SV=1 && PF01453:D-mannose binding lectin|PF00069:Protein kinase domain
T459_13596	1044.21	3217.88	10413.2	129.04	123.107	180.912	4891.77	144.353	5.08265	4.72985e-11	1.28017e-09	T459_13596	5	659042	659872	-	192	protein_coding	hypothetical protein && - && -
T459_31133	10.0695	0	0	427.285	323.4	438.828	3.35651	396.504	-6.86084	4.81873e-11	1.303e-09	T459_31133	12	241851475	241852783	+	1083	protein_coding	hypothetical protein && - && PF03763:Remorin, C-terminal region
T459_18506	9.06257	12.4123	0	308.5	200.293	228.228	7.15828	245.674	-5.08683	4.83712e-11	1.30675e-09	T459_18506	6	240916980	240917708	-	729	protein_coding	putative inactive patatin-like protein 9 && sp|Q93ZQ3|PLP9_ARATH Probable inactive patatin-like protein 9 OS=Arabidopsis thaliana OX=3702 GN=PLP9 PE=2 SV=1 && PF01734:Patatin-like phospholipase
novel.2189	333.301	253.417	238.783	20.5097	50.806	25.0494	275.167	32.1217	3.1037	4.92103e-11	1.32805e-09	-	12	8004471	8013375	+	2120	-	- && Q9FKQ1.1 RecName: Full=Protein DETOXIFICATION 27; Short=AtDTX27; AltName: Full=Multidrug and toxic compound extrusion protein 27; Short=MATE protein 27 && PF01554:MatE
novel.5192	1400.67	2741.04	6944.03	183.733	268.686	206.89	3695.25	219.769	4.07174	4.92521e-11	1.32805e-09	-	5	40015137	40015965	-	829	-	- && Q84MB3.1 RecName: Full=1-aminocyclopropane-1-carboxylate oxidase homolog 1 && -
T459_21300	55.3824	279.276	284.265	0	0.977039	0.927756	206.308	0.634931	8.38567	5.01182e-11	1.35015e-09	T459_21300	8	11537064	11537606	+	543	protein_coding	hypothetical protein && - && PF00168:C2 domain
T459_35567	946.536	834.726	946.035	331.573	275.525	337.703	909.099	314.934	1.52896	5.03468e-11	1.35437e-09	T459_35567	PGAv.1.6.scaffold5871	304	1431	+	1128	protein_coding	Homoserine kinase && sp|Q8L7R2|KHSE_ARATH Homoserine kinase OS=Arabidopsis thaliana OX=3702 GN=HSK PE=1 SV=1 && PF00288:GHMP kinases N terminal domain|PF08544:GHMP kinases C terminal
T459_12766	17.1182	29.9963	31.8377	182.878	145.579	164.213	26.3174	164.223	-2.64621	5.04179e-11	1.35437e-09	T459_12766	4	220928161	220928730	+	570	protein_coding	Zinc-finger homeodomain protein 2 && sp|A2YWA6|ZHD2_ORYSI Zinc-finger homeodomain protein 2 OS=Oryza sativa subsp. indica OX=39946 GN=ZHD2 PE=3 SV=1 && -
T459_10201	508.511	945.402	1407.68	99.9847	123.107	127.103	953.865	116.731	3.03073	5.0455e-11	1.35437e-09	T459_10201	3	265383412	265385138	-	1077	protein_coding	ABC transporter A family member 2 && sp|Q84K47|AB2A_ARATH ABC transporter A family member 2 OS=Arabidopsis thaliana OX=3702 GN=ABCA2 PE=2 SV=1 && PF00005:ABC transporter
T459_06172	7417.21	86691.5	81057.7	1263.91	1631.65	1823.97	58388.8	1573.18	5.21394	5.04633e-11	1.35437e-09	T459_06172	2	152673701	152674866	-	765	protein_coding	Acidic endochitinase pcht28 && sp|Q05540|CHIB_SOLLC Acidic 27 kDa endochitinase OS=Solanum lycopersicum OX=4081 GN=CHI17 PE=1 SV=1 && PF00182:Chitinase class I
T459_02795	755.215	8280.02	54121.9	99.9847	106.497	183.696	21052.4	130.059	7.33868	5.26365e-11	1.41016e-09	T459_02795	1	216887199	216888512	+	1314	protein_coding	hypothetical protein && sp|P0DO21|GIP2_NICBE Probable aspartic proteinase GIP2 OS=Nicotiana benthamiana OX=4100 GN=GIP2 PE=1 SV=1 && PF14541:Xylanase inhibitor C-terminal|PF14543:Xylanase inhibitor N-terminal
novel.2533	828.722	808.867	760.694	0.85457	28.3341	22.2661	799.428	17.1516	5.54786	5.26397e-11	1.41016e-09	-	12	9117254	9124070	-	1957	-	- && Q9FKQ1.1 RecName: Full=Protein DETOXIFICATION 27; Short=AtDTX27; AltName: Full=Multidrug and toxic compound extrusion protein 27; Short=MATE protein 27 && PF01554:MatE
T459_09573	864.972	833.691	1146.16	94.8573	209.086	153.08	948.274	152.341	2.63911	5.44424e-11	1.45709e-09	T459_09573	3	245942457	245945797	-	1902	protein_coding	hypothetical protein && sp|P93604|LRK10_WHEAT Rust resistance kinase Lr10 OS=Triticum aestivum OX=4565 GN=LRK10 PE=2 SV=1 && PF14380:Wall-associated receptor kinase C-terminal|PF00069:Protein kinase domain|PF13947:Wall-associated receptor kinase galacturonan-binding
T459_10312	88.6118	157.222	200.123	5.98199	14.6556	4.63878	148.652	8.42545	4.15011	5.49873e-11	1.47031e-09	T459_10312	3	268085108	268086583	+	927	protein_coding	LAG1 longevity assurance-like protein 1 && sp|Q9M6A3|ASC1_SOLLC Alternaria stem canker resistance protein 1 OS=Solanum lycopersicum OX=4081 GN=Asc-1 PE=2 SV=3 && PF03798:TLC domain
T459_29611	828.722	7522.87	5374.89	61.5291	179.775	140.091	4575.5	127.132	5.17	5.64843e-11	1.50799e-09	T459_29611	12	19655958	19658644	-	1374	protein_coding	Cytochrome 71D6 && sp|P93531|C71D7_SOLCH Cytochrome P450 71D7 OS=Solanum chacoense OX=4108 GN=CYP71D7 PE=3 SV=1 && PF00067:Cytochrome P450
T459_10776	93.6466	300.998	263.798	16.2368	16.6097	15.7718	219.481	16.2061	3.75922	5.65011e-11	1.50799e-09	T459_10776	3	278052721	278055992	-	1389	protein_coding	Protein SAR DEFICIENT 1 && sp|Q9C9T2|SARD1_ARATH Protein SAR DEFICIENT 1 OS=Arabidopsis thaliana OX=3702 GN=SARD1 PE=1 SV=1 && PF07887:Calmodulin binding protein-like
novel.763	10.0695	2.06871	2.27412	151.259	245.237	90.9201	4.80412	162.472	-5.06409	5.68063e-11	1.51473e-09	-	1	208518505	208520700	-	1497	-	- && - && -
T459_27905	4240.28	6334.4	4722.22	1580.96	1419.64	1459.36	5098.96	1486.65	1.7781	5.71786e-11	1.52325e-09	T459_27905	11	139769941	139777129	-	1026	protein_coding	RanBP2-type zinc finger protein && sp|Q8GZ43|YZR3_ARATH RanBP2-type zinc finger protein At1g67325 OS=Arabidopsis thaliana OX=3702 GN=At1g67325 PE=1 SV=1 && PF00641:Zn-finger in Ran binding protein and others
T459_25889	95.6605	41.3743	63.6754	551.198	365.412	573.353	66.9034	496.654	-2.89143	5.75176e-11	1.53086e-09	T459_25889	10	199876501	199887660	+	1590	protein_coding	Calcium-dependent protein kinase 7 && sp|Q8W4I7|CDPKD_ARATH Calcium-dependent protein kinase 13 OS=Arabidopsis thaliana OX=3702 GN=CPK13 PE=1 SV=2 && PF00069:Protein kinase domain|PF13499:EF-hand domain pair
T459_05040	36.2503	27.9276	52.3048	218.77	365.412	239.361	38.8276	274.514	-2.82444	5.77438e-11	1.53546e-09	T459_05040	2	126306479	126307441	+	963	protein_coding	hypothetical protein && sp|Q9C942|CSE_ARATH Caffeoylshikimate esterase OS=Arabidopsis thaliana OX=3702 GN=CSE PE=1 SV=1 && PF12146:Serine aminopeptidase, S33
novel.2178	1306.02	1777.02	1959.16	323.882	467.024	424.912	1680.73	405.273	2.0524	5.83186e-11	1.54932e-09	-	12	5791911	5798680	+	1133	-	- && - && -
T459_26789	581.012	703.362	642.44	28.2008	99.6579	65.8707	642.271	64.5765	3.31675	5.89572e-11	1.56484e-09	T459_26789	11	2561818	2564662	+	1842	protein_coding	putative serine/threonine-protein kinase && sp|Q9C6K9|LRL11_ARATH LEAF RUST 10 DISEASE-RESISTANCE LOCUS RECEPTOR-LIKE PROTEIN KINASE-like 1.1 OS=Arabidopsis thaliana OX=3702 GN=LRK10L-1.1 PE=2 SV=1 && PF00069:Protein kinase domain
T459_19520	439.031	559.587	487.799	73.493	133.854	88.1368	495.473	98.4947	2.33253	5.92955e-11	1.57237e-09	T459_19520	7	128774392	128778666	-	1551	protein_coding	ATP-dependent 6-phosphofructokinase 7 && sp|Q94AA4|PFKA3_ARATH ATP-dependent 6-phosphofructokinase 3 OS=Arabidopsis thaliana OX=3702 GN=PFK3 PE=1 SV=1 && PF00365:Phosphofructokinase
T459_16908	0	0	0	49.5651	104.543	97.4143	0	83.8408	-8.75009	5.9554e-11	1.57777e-09	T459_16908	6	188173065	188176020	+	2520	protein_coding	Cation/H(+) antiporter 15 && sp|Q9SIT5|CHX15_ARATH Cation/H(+) antiporter 15 OS=Arabidopsis thaliana OX=3702 GN=CHX15 PE=2 SV=1 && PF00999:Sodium/hydrogen exchanger family
T459_31417	2973.53	3326.49	2890.41	998.138	1123.59	1243.19	3063.48	1121.64	1.44968	6.01074e-11	1.59097e-09	T459_31417	12	248429809	248433607	+	1065	protein_coding	putative receptor-like protein kinase && sp|Q41328|PTI1_SOLLC Pto-interacting protein 1 OS=Solanum lycopersicum OX=4081 GN=PTI1 PE=1 SV=2 && PF07714:Protein tyrosine kinase
novel.8254	58.4033	182.047	475.292	1.70914	0	3.71102	238.581	1.80672	7.03393	6.04991e-11	1.59986e-09	-	PGAv.1.6.scaffold289	449682	452404	-	1819	-	- && - && -
T459_09909	0	0	0	65.8019	59.5994	87.209	0	70.8701	-8.50851	6.19786e-11	1.63749e-09	T459_09909	3	256943094	256945482	-	1023	protein_coding	hypothetical protein && sp|B2KPR3|LAMT_CATRO Loganic acid O-methyltransferase OS=Catharanthus roseus OX=4058 GN=LAMT PE=1 SV=1 && PF03492:SAM dependent carboxyl methyltransferase
T459_30568	26.1808	625.786	1456.58	1.70914	5.86223	2.78327	702.847	3.45155	7.6786	6.23962e-11	1.64701e-09	T459_30568	12	193618062	193619281	-	1002	protein_coding	NAC domain-containing protein && sp|Q9FLJ2|NC100_ARATH NAC domain-containing protein 100 OS=Arabidopsis thaliana OX=3702 GN=NAC100 PE=2 SV=1 && PF02365:No apical meristem (NAM) protein
novel.2489	73.5076	216.18	72.7719	5.12742	3.90815	2.78327	120.82	3.93961	4.9337	6.3577e-11	1.67664e-09	-	12	173957	176565	-	2100	-	- && - && -
T459_13658	109.758	125.157	76.1831	644.346	415.241	522.326	103.699	527.305	-2.34513	6.36517e-11	1.67707e-09	T459_13658	5	1638107	1642613	-	2718	protein_coding	Phosphatidylinositol 4-phosphate 5-kinase 2 && sp|Q56YP2|PI5K1_ARATH Phosphatidylinositol 4-phosphate 5-kinase 1 OS=Arabidopsis thaliana OX=3702 GN=PIP5K1 PE=1 SV=1 && PF01504:Phosphatidylinositol-4-phosphate 5-Kinase|PF02493:MORN repeat
T459_32623	262.815	248.246	159.189	995.574	883.243	879.512	223.416	919.443	-2.04007	6.45757e-11	1.69986e-09	T459_32623	PGAv.1.6.scaffold929	244453	248486	-	648	protein_coding	hypothetical protein && sp|Q4IPX8|SYM1_GIBZE Protein SYM1 OS=Gibberella zeae (strain ATCC MYA-4620 / CBS 123657 / FGSC 9075 / NRRL 31084 / PH-1) OX=229533 GN=SYM1 PE=3 SV=1 && PF04117:Mpv17 / PMP22 family
T459_32321	104.723	47.5804	31.8377	568.289	679.042	594.691	61.3804	614.007	-3.31959	6.56225e-11	1.72584e-09	T459_32321	PGAv.1.6.scaffold681	179861	182911	+	1044	protein_coding	putative aldo-keto reductase 2 && sp|Q7XT99|AKR2_ORYSJ Probable aldo-keto reductase 2 OS=Oryza sativa subsp. japonica OX=39947 GN=Os04g0338000 PE=2 SV=2 && PF00248:Aldo/keto reductase family
T459_34612	688.756	1067.46	1191.64	241.843	206.155	216.167	982.617	221.389	2.14958	6.63657e-11	1.7438e-09	T459_34612	PGAv.1.6.scaffold1725	44999	47909	+	1230	protein_coding	putative serine/threonine-protein kinase Cx32, chloroplastic && sp|Q9SII6|PIX13_ARATH Probable serine/threonine-protein kinase PIX13 OS=Arabidopsis thaliana OX=3702 GN=PIX13 PE=1 SV=2 && PF07714:Protein tyrosine kinase
T459_03688	177.224	521.316	471.881	29.0554	36.1504	42.6768	390.14	35.9609	3.44016	6.7677e-11	1.77663e-09	T459_03688	1	293777243	293778897	+	918	protein_coding	putative WRKY transcription factor 7 && sp|Q9SV15|WRK11_ARATH Probable WRKY transcription factor 11 OS=Arabidopsis thaliana OX=3702 GN=WRKY11 PE=2 SV=2 && PF03106:WRKY DNA -binding domain|PF10533:Plant zinc cluster domain
T459_31635	891.153	2958.26	1714.69	19.6551	118.222	28.7604	1854.7	55.5457	5.06338	6.77799e-11	1.77771e-09	T459_31635	PGAv.1.6.scaffold289	200017	201966	-	1950	protein_coding	hypothetical protein && sp|P09189|HSP7C_PETHY Heat shock cognate 70 kDa protein OS=Petunia hybrida OX=4102 GN=HSP70 PE=2 SV=1 && PF00012:Hsp70 protein
T459_12567	3627.04	2163.87	3279.29	779.368	530.532	635.513	3023.4	648.471	2.22084	6.80531e-11	1.78325e-09	T459_12567	4	206344691	206348418	-	1590	protein_coding	hypothetical protein && sp|P53990|IST1_HUMAN IST1 homolog OS=Homo sapiens OX=9606 GN=IST1 PE=1 SV=1 && PF03398:Regulator of Vps4 activity in the MVB pathway
T459_21507	277.919	223.421	172.833	950.282	917.439	785.809	224.724	884.51	-1.9758	6.94602e-11	1.81847e-09	T459_21507	8	77494741	77502282	+	1737	protein_coding	NADP-dependent malic enzyme && sp|P12628|MAOX_PHAVU NADP-dependent malic enzyme OS=Phaseolus vulgaris OX=3885 GN=ME1 PE=2 SV=1 && PF00390:Malic enzyme, N-terminal domain|PF03949:Malic enzyme, NAD binding domain
T459_26811	41.2851	8.27485	10.2336	613.581	302.882	457.384	19.9312	457.949	-4.5171	6.95529e-11	1.81867e-09	T459_26811	11	2726419	2730557	+	2010	protein_coding	putative leucine-rich repeat receptor-like protein kinase && sp|Q9M9C5|Y1680_ARATH Probable leucine-rich repeat receptor-like protein kinase At1g68400 OS=Arabidopsis thaliana OX=3702 GN=At1g68400 PE=1 SV=1 && PF08263:Leucine rich repeat N-terminal domain|PF00069:Protein kinase domain|PF13855:Leucine rich repeat
T459_11451	1758.14	1503.95	801.628	36.7465	151.441	76.076	1354.57	88.0878	3.94441	6.95942e-11	1.81867e-09	T459_11451	4	11992470	11996259	-	3549	protein_coding	hypothetical protein && sp|Q9SX31|PERK9_ARATH Proline-rich receptor-like protein kinase PERK9 OS=Arabidopsis thaliana OX=3702 GN=PERK9 PE=1 SV=1 && PF13855:Leucine rich repeat|PF00069:Protein kinase domain
T459_34808	772.333	518.213	883.497	2835.46	3389.35	2834.29	724.681	3019.7	-2.05915	6.97843e-11	1.82198e-09	T459_34808	PGAv.1.6.scaffold1889	94537	102450	-	2484	protein_coding	CRS1 / YhbY (CRM) domain-containing protein [Source:Projected from Arabidopsis thaliana (AT3G18390) UniProtKB/TrEMBL;Acc:Q9LS51] && sp|A7XN92|CFM3_MAIZE CRM-domain containing factor CFM3, chloroplastic/mitochondrial OS=Zea mays OX=4577 GN=CFM3 PE=1 SV=1 && PF01985:CRS1 / YhbY (CRM) domain
T459_30957	1476.19	925.749	752.735	64.9473	167.074	77.9315	1051.56	103.317	3.34885	7.02908e-11	1.83355e-09	T459_30957	12	233436133	233438734	-	1293	protein_coding	hypothetical protein && sp|Q9LN62|RRA3_ARATH Arabinosyltransferase RRA3 OS=Arabidopsis thaliana OX=3702 GN=RRA3 PE=2 SV=1 && PF03407:Nucleotide-diphospho-sugar transferase
T459_13161	185.279	8100.04	18418.1	3.41828	53.7371	31.5437	8901.15	29.5664	8.23533	7.05787e-11	1.83939e-09	T459_13161	4	232772229	232774478	+	1557	protein_coding	Cytochrome 82A3 && sp|O49858|C82A3_SOYBN Cytochrome P450 82A3 OS=Glycine max OX=3847 GN=CYP82A3 PE=2 SV=1 && PF00067:Cytochrome P450
T459_08361	287.988	66.1988	151.229	7.69113	2.93112	6.49429	168.472	5.70551	4.87567	7.07974e-11	1.84342e-09	T459_08361	3	36920108	36922914	-	1164	protein_coding	putative indole-3-pyruvate monooxygenase YUCCA10 && sp|Q9FVQ0|YUC10_ARATH Probable indole-3-pyruvate monooxygenase YUCCA10 OS=Arabidopsis thaliana OX=3702 GN=YUC10 PE=2 SV=1 && PF00743:Flavin-binding monooxygenase-like
T459_34542	65.4519	187.218	61.4013	2.56371	2.93112	2.78327	104.691	2.75936	5.24844	7.13028e-11	1.8549e-09	T459_34542	PGAv.1.6.scaffold1696	112138	114332	+	1314	protein_coding	hypothetical protein && sp|Q38834|R13L4_ARATH Disease resistance RPP13-like protein 4 OS=Arabidopsis thaliana OX=3702 GN=RPP13L4 PE=1 SV=2 && PF00931:NB-ARC domain
T459_08770	5985.33	3933.66	4484.57	1479.26	1283.83	1327.62	4801.18	1363.57	1.81597	7.26578e-11	1.88845e-09	T459_08770	3	125760457	125768786	+	5637	protein_coding	Protein NETWORKED 1C && sp|F4HZB5|NET1D_ARATH Protein NETWORKED 1D OS=Arabidopsis thaliana OX=3702 GN=NET1D PE=3 SV=1 && PF07765:KIP1-like protein
T459_31659	181.251	430.292	326.337	40.1648	28.3341	43.6045	312.627	37.3678	3.0631	7.32067e-11	1.901e-09	T459_31659	PGAv.1.6.scaffold289	799901	803473	-	1146	protein_coding	putative LRR receptor-like serine/threonine-protein kinase && sp|Q93YN1|CRPK1_ARATH Cold-responsive protein kinase 1 OS=Arabidopsis thaliana OX=3702 GN=CRPK1 PE=1 SV=1 && PF00069:Protein kinase domain
T459_19826	37.2573	29.9963	7.95943	624.691	254.03	488.927	25.071	455.883	-4.17975	7.38983e-11	1.91723e-09	T459_19826	7	194915959	194916753	-	795	protein_coding	Fasciclin-like arabinogalactan protein 7 && sp|Q9SJ81|FLA7_ARATH Fasciclin-like arabinogalactan protein 7 OS=Arabidopsis thaliana OX=3702 GN=FLA7 PE=2 SV=1 && PF02469:Fasciclin domain
T459_11313	218.509	408.571	238.783	35.0374	48.8519	25.9772	288.621	36.6222	2.9801	7.41203e-11	1.92126e-09	T459_11313	4	7629892	7631916	+	1212	protein_coding	Cysteine-rich receptor-like protein kinase 25 && sp|Q8GYA4|CRK10_ARATH Cysteine-rich receptor-like protein kinase 10 OS=Arabidopsis thaliana OX=3702 GN=CRK10 PE=1 SV=3 && PF00069:Protein kinase domain
T459_33086	299.065	297.895	269.484	801.587	1151.93	952.805	288.814	968.773	-1.74556	7.48117e-11	1.93743e-09	T459_33086	PGAv.1.6.scaffold1076	519117	519791	+	675	protein_coding	hypothetical protein && sp|O80482|BH149_ARATH Transcription factor bHLH149 OS=Arabidopsis thaliana OX=3702 GN=BHLH149 PE=1 SV=1 && -
T459_05962	137.953	127.226	94.3761	0.85457	8.79335	1.85551	119.851	3.83448	4.99502	7.6606e-11	1.98212e-09	T459_05962	2	149291345	149293293	-	1737	protein_coding	putative acyl-activating enzyme 12, peroxisomal && sp|I3PB36|CNL_PETHY Trans-cinnamate:CoA ligase, peroxisomal OS=Petunia hybrida OX=4102 GN=CNL PE=1 SV=1 && PF00501:AMP-binding enzyme|PF13193:AMP-binding enzyme C-terminal domain
T459_27246	5157.61	3751.61	3013.21	1045.99	935.026	981.565	3974.15	987.528	2.00876	7.75811e-11	2.00555e-09	T459_27246	11	20792032	20797030	+	4350	protein_coding	ARF guanine-nucleotide exchange factor GNOM && sp|Q42510|GNOM_ARATH ARF guanine-nucleotide exchange factor GNOM OS=Arabidopsis thaliana OX=3702 GN=GN PE=1 SV=1 && PF12783:Guanine nucleotide exchange factor in Golgi transport N-terminal|PF01369:Sec7 domain
T459_17094	10.0695	882.306	2941.58	0	1.95408	0.927756	1277.98	0.960611	10.405	7.95368e-11	2.05426e-09	T459_17094	6	202558418	202558843	-	426	protein_coding	hypothetical protein && - && PF07911:Protein of unknown function (DUF1677)
T459_31384	87.6049	81.7141	134.173	601.617	415.241	495.422	101.164	504.093	-2.31908	7.97563e-11	2.05808e-09	T459_31384	12	248012952	248014997	-	513	protein_coding	GATA transcription factor 23 && sp|Q9FJ10|GAT16_ARATH GATA transcription factor 16 OS=Arabidopsis thaliana OX=3702 GN=GATA16 PE=2 SV=1 && PF00320:GATA zinc finger
T459_04209	112.779	39.3055	40.9342	566.58	961.406	693.033	64.3395	740.34	-3.52234	8.10433e-11	2.08942e-09	T459_04209	2	21332952	21338892	-	1491	protein_coding	3-ketoacyl-CoA synthase 6 && sp|Q9XF43|KCS6_ARATH 3-ketoacyl-CoA synthase 6 OS=Arabidopsis thaliana OX=3702 GN=CUT1 PE=1 SV=1 && PF08541:3-Oxoacyl-[acyl-carrier-protein (ACP)] synthase III C terminal|PF08392:FAE1/Type III polyketide synthase-like protein
T459_07850	1917.24	3867.46	3962.66	622.982	470.933	564.075	3249.12	552.663	2.5554	8.24076e-11	2.1227e-09	T459_07850	3	17088295	17089261	+	891	protein_coding	1-aminocyclopropane-1-carboxylate oxidase-like protein 11 && sp|P10967|ACCH3_SOLLC 1-aminocyclopropane-1-carboxylate oxidase homolog OS=Solanum lycopersicum OX=4081 GN=ACO3 PE=2 SV=1 && PF03171:2OG-Fe(II) oxygenase superfamily|PF14226:non-haem dioxygenase in morphine synthesis N-terminal
T459_10724	0	5.17178	0	342.683	113.336	152.152	1.72393	202.724	-6.86032	8.35834e-11	2.15106e-09	T459_10724	3	277363132	277365891	-	1191	protein_coding	WUSCHEL-related homeobox 6 && sp|Q6X7K0|WOX1_ARATH WUSCHEL-related homeobox 1 OS=Arabidopsis thaliana OX=3702 GN=WOX1 PE=2 SV=2 && PF00046:Homeodomain
T459_10339	6500.89	10501.8	6107.16	1796.31	1442.11	1808.2	7703.29	1682.2	2.19509	8.46487e-11	2.17653e-09	T459_10339	3	268729899	268731643	-	1224	protein_coding	COBRA-like protein 5 && sp|Q9LFW3|COBL4_ARATH COBRA-like protein 4 OS=Arabidopsis thaliana OX=3702 GN=COBL4 PE=2 SV=2 && PF04833:COBRA-like protein
T459_09925	113.786	72.4049	117.117	474.287	443.576	681.9	101.103	533.254	-2.39959	8.74797e-11	2.24731e-09	T459_09925	3	257364842	257370206	-	1023	protein_coding	putative arabinose 5-phosphate isomerase && sp|Q9M1T1|SETH3_ARATH Probable arabinose 5-phosphate isomerase OS=Arabidopsis thaliana OX=3702 GN=SETH3 PE=2 SV=1 && PF00571:CBS domain|PF01380:SIS domain
novel.404	0	1.03436	0	135.877	85.9794	132.669	0.344785	118.175	-8.28487	8.86539e-11	2.27545e-09	-	1	254316027	254317841	+	1255	-	- && - && -
T459_07937	279.933	233.765	222.864	67.5111	71.3238	58.4486	245.52	65.7612	1.90122	8.92593e-11	2.28895e-09	T459_07937	3	20774120	20784518	+	660	protein_coding	hypothetical protein && sp|A6QRA1|NRPE7_ARATH DNA-directed RNA polymerase V subunit 7 OS=Arabidopsis thaliana OX=3702 GN=NRPE7 PE=1 SV=1 && -
T459_01705	182.258	219.284	193.3	600.763	576.453	531.604	198.281	569.607	-1.52248	9.02287e-11	2.31175e-09	T459_01705	1	74317202	74323511	+	1587	protein_coding	Calcium-dependent protein kinase 7 && sp|Q42438|CDPK8_ARATH Calcium-dependent protein kinase 8 OS=Arabidopsis thaliana OX=3702 GN=CPK8 PE=1 SV=1 && PF13499:EF-hand domain pair|PF00069:Protein kinase domain
T459_04511	40.2781	45.5117	14.7818	300.809	263.8	323.787	33.5239	296.132	-3.13818	9.07758e-11	2.3237e-09	T459_04511	2	81468229	81471032	-	993	protein_coding	Transcription factor bHLH93 && sp|Q9LSL1|BH093_ARATH Transcription factor bHLH93 OS=Arabidopsis thaliana OX=3702 GN=BHLH93 PE=1 SV=1 && PF00010:Helix-loop-helix DNA-binding domain
T459_21478	66.4589	63.0957	68.2237	327.3	219.834	277.399	65.9261	274.844	-2.06063	9.09856e-11	2.327e-09	T459_21478	8	69512309	69522861	+	1611	protein_coding	Synaptotagmin-4 && sp|Q8L706|SYT5_ARATH Synaptotagmin-5 OS=Arabidopsis thaliana OX=3702 GN=SYT5 PE=2 SV=1 && PF00168:C2 domain|PF17047:Synaptotagmin-like mitochondrial-lipid-binding domain
novel.1903	222.537	319.616	344.53	66.6565	71.3238	57.5209	295.561	65.167	2.18098	9.12229e-11	2.331e-09	-	11	21989215	21996544	-	1281	-	- && - && -
T459_12729	46.3198	254.452	857.344	0.85457	0	0	386.039	0.284857	10.196	9.20501e-11	2.34993e-09	T459_12729	4	219427629	219428642	-	1014	protein_coding	hypothetical protein && sp|Q8H0W9|CAP17_ARATH Putative clathrin assembly protein At5g10410 OS=Arabidopsis thaliana OX=3702 GN=At5g10410 PE=2 SV=2 && PF07651:ANTH domain
T459_18957	6391.13	5486.23	5988.9	2512.44	2268.68	2076.32	5955.42	2285.81	1.38145	9.2127e-11	2.34993e-09	T459_18957	7	13352478	13358120	+	1260	protein_coding	Homeobox protein knotted-1-like 3 && sp|O22300|LET12_SOLLC Homeobox protein knotted-1-like LET12 OS=Solanum lycopersicum OX=4081 GN=LET12 PE=2 SV=1 && PF03789:ELK domain|PF03791:KNOX2 domain|PF03790:KNOX1 domain|PF05920:Homeobox KN domain
T459_21812	1312.06	685.778	757.283	4248.92	7012.21	5477.47	918.374	5579.53	-2.60284	9.26221e-11	2.36047e-09	T459_21812	8	125490129	125492989	+	1377	protein_coding	Glycerol-3-phosphate 2-O-acyltransferase 4 && sp|Q9LMM0|GPAT4_ARATH Glycerol-3-phosphate 2-O-acyltransferase 4 OS=Arabidopsis thaliana OX=3702 GN=GPAT4 PE=1 SV=1 && PF12710:haloacid dehalogenase-like hydrolase|PF01553:Acyltransferase
T459_05386	176.217	857.481	1391.76	29.91	34.1963	13.9163	808.487	26.0075	4.95826	9.34125e-11	2.37851e-09	T459_05386	2	137088811	137090254	+	918	protein_coding	putative WRKY transcription factor 35 && sp|Q9LP56|WRK65_ARATH Probable WRKY transcription factor 65 OS=Arabidopsis thaliana OX=3702 GN=WRKY65 PE=2 SV=1 && PF03106:WRKY DNA -binding domain
T459_10758	328.267	152.05	134.173	1930.47	1472.4	1387.92	204.83	1596.93	-2.96205	9.55454e-11	2.43067e-09	T459_10758	3	277851260	277853659	-	930	protein_coding	hypothetical protein && sp|Q9SUC9|UGPI7_ARATH Uncharacterized GPI-anchored protein At4g28100 OS=Arabidopsis thaliana OX=3702 GN=At4g28100 PE=2 SV=1 && -
novel.910	5507.02	5685.86	6882.63	1059.67	1800.68	1521.52	6025.17	1460.62	2.04454	9.66802e-11	2.45737e-09	-	1	306170364	306171816	-	1453	-	- && - && -
T459_22197	5714.46	3142.37	1681.71	396.521	379.091	292.243	3512.85	355.952	3.3029	9.77921e-11	2.48344e-09	T459_22197	8	139382736	139384939	+	951	protein_coding	Annexin D4 && sp|Q9ZVJ6|ANXD4_ARATH Annexin D4 OS=Arabidopsis thaliana OX=3702 GN=ANN4 PE=1 SV=1 && PF00191:Annexin
T459_12450	74.5145	998.154	2980.24	7.69113	11.7245	18.5551	1350.97	12.6569	6.73902	9.89908e-11	2.51166e-09	T459_12450	4	198786713	198788417	+	1353	protein_coding	Ethylene-responsive transcription factor && sp|Q70II3|EF110_ARATH Ethylene-responsive transcription factor ERF110 OS=Arabidopsis thaliana OX=3702 GN=ERF110 PE=2 SV=2 && PF00847:AP2 domain
T459_32586	0	7.24049	10.2336	159.805	195.408	166.068	5.82468	173.76	-4.91603	9.97167e-11	2.52785e-09	T459_32586	PGAv.1.6.scaffold869	943852	944960	+	288	protein_coding	Peamaclein && - && -
T459_10649	1689.67	1418.1	1184.82	477.705	407.425	398.007	1430.86	427.712	1.74209	1.00405e-10	2.54306e-09	T459_10649	3	275956975	275966302	-	1848	protein_coding	hypothetical protein && sp|A5FQ07|GATA_DEHMB Glutamyl-tRNA(Gln) amidotransferase subunit A OS=Dehalococcoides mccartyi (strain ATCC BAA-2100 / JCM 16839 / KCTC 5957 / BAV1) OX=216389 GN=gatA PE=3 SV=1 && PF01425:Amidase
T459_03392	88.6118	75.508	63.6754	290.554	258.915	312.654	75.9318	287.374	-1.91839	1.03703e-10	2.62429e-09	T459_03392	1	256428672	256429385	+	714	protein_coding	hypothetical protein && sp|Q9FNH6|NHL3_ARATH NDR1/HIN1-like protein 3 OS=Arabidopsis thaliana OX=3702 GN=NHL3 PE=1 SV=1 && PF03168:Late embryogenesis abundant protein
T459_33286	3.02086	5.17178	1.13706	235.861	46.8979	294.099	3.1099	192.286	-5.93815	1.04038e-10	2.63046e-09	T459_33286	PGAv.1.6.scaffold1110	596268	600320	+	1209	protein_coding	hypothetical protein && sp|Q84WQ5|CBSX5_ARATH CBS domain-containing protein CBSX5 OS=Arabidopsis thaliana OX=3702 GN=CBSX5 PE=2 SV=2 && -
T459_19931	10.0695	0	0	306.791	368.344	508.41	3.35651	394.515	-6.85417	1.04887e-10	2.64959e-09	T459_19931	7	205962156	205963311	+	810	protein_coding	hypothetical protein && sp|P09789|GRP1_PETHY Glycine-rich cell wall structural protein 1 OS=Petunia hybrida OX=4102 GN=GRP-1 PE=1 SV=1 && -
T459_02551	218.509	161.36	191.026	14.5277	1.95408	14.8441	190.298	10.442	4.17872	1.05303e-10	2.65777e-09	T459_02551	1	198673986	198676550	-	2493	protein_coding	hypothetical protein && sp|Q6JN47|EIX1_SOLLC Receptor-like protein EIX1 OS=Solanum lycopersicum OX=4081 GN=EIX1 PE=2 SV=2 && PF13855:Leucine rich repeat
T459_22178	573.963	539.934	624.247	1410.9	1624.82	1454.72	579.381	1496.81	-1.36943	1.05872e-10	2.66875e-09	T459_22178	8	139128600	139132433	+	456	protein_coding	Sec-independent protein translocase protein TATA, chloroplastic && sp|Q9XH46|TATA_PEA Sec-independent protein translocase protein TATA, chloroplastic OS=Pisum sativum OX=3888 GN=TATA PE=1 SV=1 && PF02416:mttA/Hcf106 family
T459_25829	3630.06	3094.79	4503.9	710.148	1117.73	855.391	3742.92	894.424	2.06529	1.05923e-10	2.66875e-09	T459_25829	10	195528165	195533016	-	726	protein_coding	hypothetical protein && - && PF05184:Saposin-like type B, region 1|PF03489:Saposin-like type B, region 2
T459_28618	8.05562	11.3779	4.54825	182.878	94.7727	89.0645	7.99393	122.238	-3.92765	1.08079e-10	2.72067e-09	T459_28618	11	258967524	258972576	-	801	protein_coding	GDSL esterase/lipase && sp|Q9FFC6|GDL78_ARATH GDSL esterase/lipase At5g22810 OS=Arabidopsis thaliana OX=3702 GN=At5g22810 PE=3 SV=3 && PF00657:GDSL-like Lipase/Acylhydrolase
T459_31670	208.439	113.779	63.6754	1151.11	1070.83	1207.01	128.631	1142.98	-3.15004	1.09304e-10	2.7491e-09	T459_31670	PGAv.1.6.scaffold289	956483	961625	+	1725	protein_coding	hypothetical protein && sp|Q9FZ97|MUC70_ARATH Probable hexosyltransferase MUCI70 OS=Arabidopsis thaliana OX=3702 GN=MUCI70 PE=1 SV=1 && PF04765:Protein of unknown function (DUF616)
T459_03004	121.841	1605.32	678.826	22.2188	16.6097	7.42205	801.996	15.4168	5.69949	1.09822e-10	2.75972e-09	T459_03004	1	242942407	242943108	+	702	protein_coding	hypothetical protein && - && PF03107:C1 domain
T459_15522	265.836	187.218	155.777	798.169	958.475	828.486	202.944	861.71	-2.08505	1.10389e-10	2.77157e-09	T459_15522	5	237093692	237096303	+	366	protein_coding	hypothetical protein && - && -
T459_30807	0	0	0	102.548	55.6912	63.0874	0	73.7757	-8.56736	1.10584e-10	2.77404e-09	T459_30807	12	224669016	224673470	+	468	protein_coding	Branched-chain-amino-acid aminotransferase 5, chloroplastic && sp|K7QKH1|BCAT1_HUMLU Branched-chain amino acid aminotransferase 1, mitochondrial OS=Humulus lupulus OX=3486 GN=BCAT1 PE=1 SV=1 && -
T459_22198	85.591	42.4086	77.3202	0	0	0	68.4399	0	8.66211	1.11e-10	2.78205e-09	T459_22198	8	139400877	139404564	+	1104	protein_coding	hypothetical protein && sp|Q9ZVJ6|ANXD4_ARATH Annexin D4 OS=Arabidopsis thaliana OX=3702 GN=ANN4 PE=1 SV=1 && PF00191:Annexin
T459_10914	1356.37	705.431	678.826	5531.63	5220.32	4637.85	913.541	5129.93	-2.48921	1.12029e-10	2.80539e-09	T459_10914	3	280380632	280381111	-	480	protein_coding	30S ribosomal protein S17, chloroplastic && sp|P16180|RR17_ARATH 30S ribosomal protein S17, chloroplastic OS=Arabidopsis thaliana OX=3702 GN=RPS17 PE=1 SV=1 && PF00366:Ribosomal protein S17
T459_17862	996.883	1094.35	1249.63	418.739	412.31	409.14	1113.62	413.397	1.42943	1.12159e-10	2.80621e-09	T459_17862	6	229488626	229499890	+	2478	protein_coding	hypothetical protein && sp|O94464|NVJ2_SCHPO Nucleus-vacuole junction protein 2 OS=Schizosaccharomyces pombe (strain 972 / ATCC 24843) OX=284812 GN=nvj2 PE=1 SV=3 && -
T459_12296	915.32	1043.67	885.771	284.572	351.734	343.27	948.252	326.525	1.53862	1.12587e-10	2.81448e-09	T459_12296	4	180093924	180098583	+	297	protein_coding	hypothetical protein && - && -
T459_07129	1526.54	5463.47	10716.8	123.913	340.986	213.384	5902.27	226.094	4.70657	1.13059e-10	2.82383e-09	T459_07129	2	168403890	168406988	+	1350	protein_coding	Lysine histidine transporter-like 1 && sp|Q9FKS8|LHT1_ARATH Lysine histidine transporter 1 OS=Arabidopsis thaliana OX=3702 GN=LHT1 PE=1 SV=1 && PF01490:Transmembrane amino acid transporter protein
T459_05671	104.723	178.944	143.27	17.946	24.426	13.9163	142.312	18.7628	2.92561	1.13968e-10	2.84405e-09	T459_05671	2	143255315	143260217	+	1104	protein_coding	hypothetical protein && sp|Q93YN1|CRPK1_ARATH Cold-responsive protein kinase 1 OS=Arabidopsis thaliana OX=3702 GN=CRPK1 PE=1 SV=1 && PF00069:Protein kinase domain
novel.3280	88.6118	79.6454	68.2237	616.145	297.997	579.847	78.827	497.996	-2.65887	1.1504e-10	2.86833e-09	-	2	129048712	129056216	-	2083	-	- && - && -
novel.6029	0	0	0	44.4377	100.635	102.981	0	82.6845	-8.73008	1.17717e-10	2.93254e-09	-	6	226064471	226065805	-	915	-	- && - && -
T459_20093	695.804	21525	46978.8	76.0568	255.984	200.395	23066.5	177.479	7.02219	1.18612e-10	2.95227e-09	T459_20093	7	220886506	220888068	+	996	protein_coding	Endochitinase B && sp|Q05538|CHIC_SOLLC Basic 30 kDa endochitinase OS=Solanum lycopersicum OX=4081 GN=CHI9 PE=1 SV=1 && PF00187:Chitin recognition protein|PF00182:Chitinase class I
novel.1798	14.0973	3.10307	1.13706	139.295	283.341	225.445	6.11249	216.027	-5.12604	1.19656e-10	2.97569e-09	-	11	244735360	244737025	+	1666	-	- && - && -
novel.7115	453.129	444.773	616.287	148.695	145.579	136.38	504.73	143.551	1.81339	1.20287e-10	2.9888e-09	-	9	17463384	17468906	+	1125	-	- && - && -
T459_06078	109.758	139.638	72.7719	0	0.977039	0	107.389	0.32568	8.35109	1.20943e-10	3.00253e-09	T459_06078	2	151229540	151230718	-	918	protein_coding	Rubber cis-polyprenyltransferase HRT2 && sp|K7WCI9|CPT3_SOLLC Dehydrodolichyl diphosphate synthase CPT3 OS=Solanum lycopersicum OX=4081 GN=CPT3 PE=1 SV=1 && PF01255:Putative undecaprenyl diphosphate synthase
T459_19385	342.364	432.361	440.043	91.439	124.084	113.186	404.923	109.57	1.8868	1.21593e-10	3.01605e-09	T459_19385	7	98801107	98802369	-	1263	protein_coding	Alpha-1,6-mannosyl-glycoprotein 2-beta-N-acetylglucosaminyltransferase [Source:Projected from Arabidopsis thaliana (AT2G05320) UniProtKB/Swiss-Prot;Acc:Q9FT88] && sp|Q9FT88|MGAT2_ARATH Alpha-1,6-mannosyl-glycoprotein 2-beta-N-acetylglucosaminyltransferase OS=Arabidopsis thaliana OX=3702 GN=GNT2 PE=1 SV=1 && PF05060:N-acetylglucosaminyltransferase II (MGAT2)
T459_21182	91.6327	302.032	108.021	0	0	1.85551	167.229	0.618504	8.09164	1.22797e-10	3.0433e-09	T459_21182	8	1563843	1564916	-	228	protein_coding	Defensin J1-1 && sp|Q43413|DEF1_CAPAN Defensin J1-1 OS=Capsicum annuum OX=4072 PE=1 SV=1 && -
T459_14529	1411.75	1471.89	1575.97	648.619	588.177	611.391	1486.53	616.062	1.27055	1.23264e-10	3.05225e-09	T459_14529	5	97442102	97469781	+	1851	protein_coding	YTH domain-containing family protein 1 && sp|Q9LJE5|ECT2_ARATH YTH domain-containing protein ECT2 OS=Arabidopsis thaliana OX=3702 GN=ECT2 PE=1 SV=1 && PF04146:YT521-B-like domain
T459_09921	49.3407	646.473	2003.5	0.85457	5.86223	0	899.772	2.23893	8.66844	1.2349e-10	3.0552e-09	T459_09921	3	257319487	257330886	+	3018	protein_coding	Non-functional NADPH-dependent codeinone reductase 2 && sp|A0A2P1GIY9|REDX2_CATRO Protein REDOX 2 OS=Catharanthus roseus OX=4058 GN=Redox2 PE=1 SV=1 && PF00248:Aldo/keto reductase family
T459_22140	894.174	1543.26	2022.83	255.517	275.525	236.578	1486.76	255.873	2.53859	1.2621e-10	3.11983e-09	T459_22140	8	138446857	138451658	+	3528	protein_coding	Phospholipid-transporting ATPase 1 && sp|P98204|ALA1_ARATH Phospholipid-transporting ATPase 1 OS=Arabidopsis thaliana OX=3702 GN=ALA1 PE=2 SV=1 && PF16212:Phospholipid-translocating P-type ATPase C-terminal|PF00122:E1-E2 ATPase|PF16209:Phospholipid-translocating ATPase N-terminal|PF13246:Cation transport ATPase (P-type)
T459_11385	660.561	1671.52	2230.91	64.0928	160.234	115.969	1521	113.432	3.74592	1.27657e-10	3.1529e-09	T459_11385	4	9816349	9821103	-	1908	protein_coding	putative serine/threonine-protein kinase WNK1 && sp|Q9LVL5|WNK4_ARATH Probable serine/threonine-protein kinase WNK4 OS=Arabidopsis thaliana OX=3702 GN=WNK4 PE=1 SV=1 && PF00069:Protein kinase domain
T459_15192	258.787	208.94	255.839	981.901	799.218	707.878	241.189	829.665	-1.78268	1.28232e-10	3.16436e-09	T459_15192	5	226911553	226920455	-	1569	protein_coding	Dihydrolipoyl dehydrogenase 1, chloroplastic && sp|A8MS68|PLPD1_ARATH Dihydrolipoyl dehydrogenase 1, chloroplastic OS=Arabidopsis thaliana OX=3702 GN=LPD1 PE=2 SV=1 && PF07992:Pyridine nucleotide-disulphide oxidoreductase
T459_13912	5570.46	1031.25	2880.18	220.479	143.625	214.312	3160.63	192.805	4.03481	1.29801e-10	3.19812e-09	T459_13912	5	9236338	9239184	+	1953	protein_coding	Heat shock cognate 70 kDa protein && sp|Q9LHA8|HS704_ARATH Heat shock 70 kDa protein 4 OS=Arabidopsis thaliana OX=3702 GN=HSP70-4 PE=1 SV=1 && PF00012:Hsp70 protein
novel.1066	57.3963	103.436	110.295	6.83656	6.83927	9.27756	90.3756	7.65113	3.56182	1.29845e-10	3.19812e-09	-	10	124251251	124259325	+	1718	-	- && Q9ZPY9.1 RecName: Full=Phosphatidylinositol 4-kinase gamma 4; Short=AtPI4Kgamma4; Short=PI-4Kgamma4; Short=PI4K gamma 4; AltName: Full=Ubiquitin-like domain kinase gamma 4; Short=UbDK gamma 4 && -
T459_03228	201.391	63.0957	150.092	987.883	1401.07	1401.84	138.193	1263.6	-3.19267	1.29933e-10	3.19812e-09	T459_03228	1	252319037	252320679	-	642	protein_coding	Cyclin-U4-1 && sp|O80513|CCU41_ARATH Cyclin-U4-1 OS=Arabidopsis thaliana OX=3702 GN=CYCU4-1 PE=1 SV=1 && PF08613:Cyclin
T459_06988	47.3268	27.9276	19.33	192.278	322.423	289.46	31.5281	268.054	-3.08298	1.33031e-10	3.27158e-09	T459_06988	2	166293870	166295282	+	915	protein_coding	Myb-related protein && sp|P81392|MYB06_ANTMA Myb-related protein 306 OS=Antirrhinum majus OX=4151 GN=MYB306 PE=2 SV=1 && PF00249:Myb-like DNA-binding domain
T459_24482	714.936	913.337	917.609	31.6191	127.015	62.1596	848.627	73.5979	3.52963	1.34435e-10	3.3033e-09	T459_24482	9	269437280	269438788	-	810	protein_coding	Tetraspanin-8 && sp|Q8S8Q6|TET8_ARATH Tetraspanin-8 OS=Arabidopsis thaliana OX=3702 GN=TET8 PE=2 SV=1 && PF00335:Tetraspanin family
T459_13455	190.314	736.462	3734.11	14.5277	30.2882	22.2661	1553.63	22.3607	6.11982	1.35493e-10	3.32645e-09	T459_13455	4	238707698	238711989	+	1467	protein_coding	Prolyl endopeptidase && sp|Q9QUR6|PPCE_MOUSE Prolyl endopeptidase OS=Mus musculus OX=10090 GN=Prep PE=1 SV=1 && PF02897:Prolyl oligopeptidase, N-terminal beta-propeller domain
T459_32568	93.6466	125.157	163.737	18.8005	19.5408	18.5551	127.514	18.9655	2.74833	1.36202e-10	3.34101e-09	T459_32568	PGAv.1.6.scaffold869	219244	221261	+	1170	protein_coding	hypothetical protein && - && -
T459_33998	97.6744	447.876	557.16	0.85457	10.7474	8.3498	367.57	6.6506	5.79873	1.37043e-10	3.35878e-09	T459_33998	PGAv.1.6.scaffold1398	149972	154032	-	3018	protein_coding	G-type lectin S-receptor-like serine/threonine-protein kinase && sp|Q9ZR08|Y4230_ARATH G-type lectin S-receptor-like serine/threonine-protein kinase At4g03230 OS=Arabidopsis thaliana OX=3702 GN=At4g03230 PE=3 SV=3 && PF00954:S-locus glycoprotein domain|PF01453:D-mannose binding lectin|PF00069:Protein kinase domain|PF08276:PAN-like domain
T459_05286	986.814	907.131	1330.36	318.755	325.354	300.593	1074.77	314.9	1.77086	1.3914e-10	3.40728e-09	T459_05286	2	134676068	134682861	+	1446	protein_coding	hypothetical protein && sp|A4QNX6|CTL2B_DANRE CTD small phosphatase-like protein 2-B OS=Danio rerio OX=7955 GN=ctdspl2b PE=2 SV=1 && PF03031:NLI interacting factor-like phosphatase
T459_09858	8269.1	8024.54	5413.55	443.522	1282.85	884.151	7235.73	870.175	3.05597	1.39779e-10	3.42001e-09	T459_09858	3	255207721	255210607	+	1398	protein_coding	hypothetical protein && - && PF07712:Stress up-regulated Nod 19
T459_01020	60.4172	27.9276	10.2336	614.436	492.427	470.372	32.8594	525.745	-3.99542	1.41422e-10	3.45727e-09	T459_01020	1	27520740	27524410	-	1365	protein_coding	hypothetical protein && - && -
T459_08365	0	4.13743	0	92.2936	90.8646	79.787	1.37914	87.6484	-5.96606	1.44123e-10	3.51938e-09	T459_08365	3	37070294	37070734	+	441	protein_coding	hypothetical protein && - && -
T459_09522	44.3059	978.501	1992.13	2.56371	12.7015	5.56653	1004.98	6.94392	7.18336	1.44207e-10	3.51938e-09	T459_09522	3	242195865	242199448	+	2466	protein_coding	G-type lectin S-receptor-like serine/threonine-protein kinase && sp|Q9FLV4|Y5248_ARATH G-type lectin S-receptor-like serine/threonine-protein kinase At5g24080 OS=Arabidopsis thaliana OX=3702 GN=At5g24080 PE=2 SV=1 && PF00069:Protein kinase domain|PF01453:D-mannose binding lectin|PF00954:S-locus glycoprotein domain
T459_08977	54.3754	52.7522	23.8783	534.106	252.076	437.901	43.6686	408.028	-3.22127	1.46377e-10	3.56931e-09	T459_08977	3	165988117	165992442	+	2835	protein_coding	Formin-like protein 1 && sp|Q8S0F0|FH1_ORYSJ Formin-like protein 1 OS=Oryza sativa subsp. japonica OX=39947 GN=FH1 PE=2 SV=1 && PF02181:Formin Homology 2 Domain
T459_12662	529.657	305.135	108.021	2.56371	9.77039	14.8441	314.271	9.0594	5.12273	1.48286e-10	3.61282e-09	T459_12662	4	214339768	214344369	-	4473	protein_coding	hypothetical protein && sp|Q8VZG8|MIK2_ARATH MDIS1-interacting receptor like kinase 2 OS=Arabidopsis thaliana OX=3702 GN=MIK2 PE=1 SV=3 && PF08263:Leucine rich repeat N-terminal domain|PF00069:Protein kinase domain|PF13855:Leucine rich repeat
T459_17692	1304	1972.52	1430.42	451.213	388.861	315.437	1568.98	385.17	2.02607	1.54e-10	3.74884e-09	T459_17692	6	224896924	224902322	+	936	protein_coding	hypothetical protein && - && PF12906:RING-variant domain|PF12428:Protein of unknown function (DUF3675)
T459_12270	532.678	1407.76	2954.09	99.9847	111.382	89.0645	1631.51	100.144	4.02604	1.56172e-10	3.79851e-09	T459_12270	4	176993451	176996528	+	1092	protein_coding	F-box protein SKP2A && sp|Q9LPL4|SKP2A_ARATH F-box protein SKP2A OS=Arabidopsis thaliana OX=3702 GN=SKP2A PE=1 SV=1 && -
T459_07759	13.0904	462.357	532.145	0	0	0	335.864	0	10.9571	1.56695e-10	3.80801e-09	T459_07759	3	14613625	14615674	+	480	protein_coding	Pathogenesis-related protein STH-21 && sp|P17642|PRS2_SOLTU Pathogenesis-related protein STH-2 OS=Solanum tuberosum OX=4113 GN=STH-2 PE=2 SV=1 && PF00407:Pathogenesis-related protein Bet v I family
T459_20971	1839.7	7898.34	12122.2	455.486	144.602	205.034	7286.75	268.374	4.76261	1.58019e-10	3.83695e-09	T459_20971	7	248856911	248859980	+	1518	protein_coding	Amino acid permease 5 && sp|Q9FF99|AAP7_ARATH Probable amino acid permease 7 OS=Arabidopsis thaliana OX=3702 GN=AAP7 PE=2 SV=1 && PF01490:Transmembrane amino acid transporter protein
T459_34033	1955.5	2594.17	2047.85	779.368	775.769	750.554	2199.17	768.564	1.51674	1.60199e-10	3.88661e-09	T459_34033	PGAv.1.6.scaffold1412	95571	98131	-	588	protein_coding	NADH dehydrogenase [ubiquinone] iron-sulfur protein 8, mitochondrial && sp|P80269|NDUS8_SOLTU NADH dehydrogenase [ubiquinone] iron-sulfur protein 8, mitochondrial OS=Solanum tuberosum OX=4113 PE=1 SV=2 && PF12838:4Fe-4S dicluster domain
T459_10775	260.801	895.753	1067.7	41.8739	69.3697	41.749	741.418	50.9976	3.8627	1.607e-10	3.8955e-09	T459_10775	3	278047320	278051335	+	2019	protein_coding	hypothetical protein && sp|P0C5E2|LRL12_ARATH LEAF RUST 10 DISEASE-RESISTANCE LOCUS RECEPTOR-LIKE PROTEIN KINASE-like 1.2 OS=Arabidopsis thaliana OX=3702 GN=LRK10L-1.2 PE=2 SV=3 && PF00069:Protein kinase domain|PF14380:Wall-associated receptor kinase C-terminal
T459_14798	1872.93	2073.88	2236.6	686.22	792.378	824.775	2061.14	767.791	1.42474	1.63088e-10	3.95004e-09	T459_14798	5	178178969	178184182	-	774	protein_coding	hypothetical protein && - && PF00300:Histidine phosphatase superfamily (branch 1)
T459_21448	0	0	0	117.931	59.5994	55.6653	0	77.7318	-8.64271	1.63924e-10	3.96696e-09	T459_21448	8	58431237	58431973	+	600	protein_coding	Cytokinin dehydrogenase 7 && sp|Q9FUJ1|CKX7_ARATH Cytokinin dehydrogenase 7 OS=Arabidopsis thaliana OX=3702 GN=CKX7 PE=1 SV=1 && PF09265:Cytokinin dehydrogenase 1, FAD and cytokinin binding|PF01565:FAD binding domain
T459_10561	839.799	996.085	790.258	303.372	327.308	307.087	875.38	312.589	1.48594	1.6533e-10	3.99638e-09	T459_10561	3	274447142	274454431	-	690	protein_coding	hypothetical protein && sp|Q92564|DCNL4_HUMAN DCN1-like protein 4 OS=Homo sapiens OX=9606 GN=DCUN1D4 PE=1 SV=2 && PF03556:Cullin binding
T459_03500	37.2573	29.9963	52.3048	322.173	181.729	284.821	39.8528	262.908	-2.72514	1.65417e-10	3.99638e-09	T459_03500	1	274269635	274273263	-	1632	protein_coding	hypothetical protein && sp|Q9M199|IQD13_ARATH Protein IQ-DOMAIN 13 OS=Arabidopsis thaliana OX=3702 GN=IQD13 PE=1 SV=1 && PF00612:IQ calmodulin-binding motif|PF13178:Protein of unknown function (DUF4005)
T459_05154	48.3337	142.741	1694.22	0.85457	0	1.85551	628.432	0.903361	9.43103	1.6563e-10	3.99817e-09	T459_05154	2	131316572	131316850	+	279	protein_coding	hypothetical protein && sp|A6P6V9|CBDAS_CANSA Cannabidiolic acid synthase OS=Cannabis sativa OX=3483 GN=CBDAS PE=1 SV=1 && -
T459_22172	4929.03	61395.3	42119	194.842	1057.16	723.649	36147.8	658.549	5.77856	1.67539e-10	4.04086e-09	T459_22172	8	139077448	139078807	-	627	protein_coding	Wound-induced protein WIN2 && sp|P09762|WIN2_SOLTU Wound-induced protein WIN2 OS=Solanum tuberosum OX=4113 GN=WIN2 PE=2 SV=1 && PF00187:Chitin recognition protein|PF00967:Barwin family
T459_33046	1403.69	1783.23	3448.71	365.756	234.489	269.049	2211.88	289.765	2.93191	1.68501e-10	4.06067e-09	T459_33046	PGAv.1.6.scaffold1041	458901	462222	+	543	protein_coding	Thioredoxin M3, chloroplastic && sp|Q9SEU7|TRXM3_ARATH Thioredoxin M3, chloroplastic OS=Arabidopsis thaliana OX=3702 GN=GAT1 PE=2 SV=2 && PF00085:Thioredoxin
T459_20435	2662.38	1568.08	1795.42	477.705	464.093	529.748	2008.63	490.516	2.0339	1.69508e-10	4.08151e-09	T459_20435	7	236769956	236774189	+	636	protein_coding	GTP-binding protein yptV4 && sp|P92963|RAB1C_ARATH Ras-related protein RABB1c OS=Arabidopsis thaliana OX=3702 GN=RABB1C PE=1 SV=1 && PF00071:Ras family
T459_33689	9.06257	10.3436	10.2336	395.666	71.3238	242.144	9.8799	236.378	-4.58167	1.71519e-10	4.1265e-09	T459_33689	PGAv.1.6.scaffold1273	396646	397956	-	519	protein_coding	Deoxyuridine 5'-triphosphate nucleotidohydrolase && sp|P32518|DUT_SOLLC Deoxyuridine 5'-triphosphate nucleotidohydrolase OS=Solanum lycopersicum OX=4081 PE=2 SV=1 && PF00692:dUTPase
T459_24300	1112.68	1075.73	965.365	2438.94	2849.04	2913.15	1051.26	2733.71	-1.37856	1.73288e-10	4.16558e-09	T459_24300	9	265232726	265243214	-	1962	protein_coding	hypothetical protein && sp|O23247|SYRM_ARATH Arginine--tRNA ligase, chloroplastic/mitochondrial OS=Arabidopsis thaliana OX=3702 GN=EMB1027 PE=1 SV=1 && PF05746:DALR anticodon binding domain|PF03485:Arginyl tRNA synthetase N terminal domain|PF00750:tRNA synthetases class I (R)
T459_20275	76.5284	116.882	90.9649	11.964	6.83927	12.9886	94.7919	10.5973	3.15541	1.78671e-10	4.29138e-09	T459_20275	7	230558172	230558975	-	804	protein_coding	hypothetical protein && - && PF07816:Protein of unknown function (DUF1645)
T459_24013	138.959	102.401	89.8279	411.903	401.563	451.817	110.396	421.761	-1.93212	1.79752e-10	4.31375e-09	T459_24013	9	252588064	252589800	-	1737	protein_coding	hypothetical protein && - && -
T459_24521	5207.96	5453.13	4865.49	2279.99	1917.93	2131.05	5175.52	2109.66	1.29464	1.87319e-10	4.4916e-09	T459_24521	9	270041533	270045695	-	1860	protein_coding	Signal recognition particle receptor subunit alpha && sp|Q9U5L1|SRPRA_DROME Signal recognition particle receptor subunit alpha homolog OS=Drosophila melanogaster OX=7227 GN=SrpRalpha PE=1 SV=2 && PF04086:Signal recognition particle, alpha subunit, N-terminal|PF02881:SRP54-type protein, helical bundle domain|PF00448:SRP54-type protein, GTPase domain
T459_34118	5697.34	6434.73	6887.18	2215.05	2655.59	2320.32	6339.75	2396.98	1.40324	1.87479e-10	4.49171e-09	T459_34118	PGAv.1.6.scaffold1459	387518	389779	+	387	protein_coding	hypothetical protein && sp|Q8LD26|DRMH3_ARATH Dormancy-associated protein homolog 3 OS=Arabidopsis thaliana OX=3702 GN=At1g56220 PE=1 SV=1 && PF05564:Dormancy/auxin associated protein
[truncated: 12,089 more rows]

## Sheet: Table S6
Supplymentary Table S6 Differentially Expressed Genes (DEGs) between PBC688_14dci vs PBC688_CK
[truncated: 6,409 more rows]

## Sheet: Table S7
Supplymentary Table S7 Differentially Expressed Genes (DEGs) between PBC688_CK vs G29_CK
[truncated: 13,214 more rows]

[truncated: 6 more sheets: Table S8, Table S9, Table S10, Table S11, Table S12, Table S13]
